# Supplementary material for: Somatic mutations reveal hyperactive Notch signaling in prurigo nodularis
Source: JCI Insight. 2026 Apr 22;11(8):e172371. doi: 10.1172/jci.insight.172371 (PMC13135409; doi:10.1172/jci.insight.172371)
Supplement: Supporting data values [file jciinsight-11-172371-s289.xlsx]

## Sheet: Fig. 1E-a
Hugo_Symbol	Frame_Shift_Del	Frame_Shift_Ins	In_Frame_Del	In_Frame_Ins	Missense_Mutation	Nonsense_Mutation	Nonstop_Mutation	Splice_Site	Translation_Start_Site		MutatedSamples	AlteredSamples	total
NOTCH1	0	0	1	0	4	0	0	0	0		4	4	5
TTN	1	0	0	0	4	0	0	0	0		3	3	5
EPPK1	0	0	0	0	4	0	0	0	0		3	3	4
MUC3A	0	1	0	0	2	0	0	0	0		3	3	3
CNTN2	0	1	0	0	2	0	0	0	0		2	2	3
TRRAP	0	0	0	0	3	0	0	0	0		2	2	3
FAT1	0	0	0	0	0	1	0	1	0		2	2	2
ITPR1	0	0	0	0	2	0	0	0	0		2	2	2
MAP1B	0	0	0	0	2	0	0	0	0		2	2	2
NAV1	0	0	0	0	2	0	0	0	0		2	2	2
NCOA1	0	0	0	0	2	0	0	0	0		2	2	2
RELN	0	0	0	0	2	0	0	0	0		2	2	2
RGS12	0	0	0	0	2	0	0	0	0		2	2	2
SCN5A	0	0	0	0	2	0	0	0	0		2	2	2
TENM1	0	0	0	0	2	0	0	0	0		2	2	2

## Sheet: Fig. 1E-b
Sample_ID	Frame_Shift_Del	Frame_Shift_Ins	In_Frame_Del	In_Frame_Ins	Missense_Mutation	Nonsense_Mutation	Nonstop_Mutation	Splice_Site	Translation_Start_Site	total
PN13	2	0	2	1	410	26	0	8	1	450
PN02	1	0	2	0	55	4	0	1	0	63
PN07	1	0	0	0	52	0	0	1	0	54
PN03	0	0	1	0	38	4	0	1	0	44
PN15	0	0	0	1	37	0	0	1	0	39
PN05	0	0	1	0	29	3	0	1	0	34
PN04	0	1	0	0	31	1	0	0	0	33
PN11	0	1	1	1	22	1	0	0	0	26
PN14	1	0	2	0	20	3	0	0	0	26
PN01	0	0	0	0	24	1	0	0	0	25
PN06	0	0	0	1	19	4	0	1	0	25
PN08	0	0	1	0	23	0	0	0	0	24
PN16	0	1	0	0	20	0	0	0	0	21
PN10	0	0	0	0	19	0	0	0	0	19
PN17	0	0	0	0	19	0	0	0	0	19
PN12	0	0	0	0	16	1	1	0	0	18
PN09	0	0	0	0	13	0	0	0	0	13

## Sheet: Fig. 1E-c
Sample_ID	C>A	C>G	C>T	T>C	T>A	T>G
PN10	0	0	14	2	0	3
PN15	3	0	26	0	2	7
PN11	3	1	12	2	3	2
PN08	0	0	11	1	0	11
PN16	0	1	14	0	0	5
PN17	0	0	10	2	0	7
PN12	0	1	13	2	1	1
PN09	0	0	9	2	1	1
PN13	23	9	373	16	12	12
PN01	2	1	14	1	0	7
PN02	3	3	41	4	3	6
PN14	2	1	15	2	1	2
PN03	5	2	22	4	0	9
PN06	3	1	15	0	2	3
PN04	1	0	26	0	0	5
PN05	4	1	19	1	3	4
PN07	3	4	30	5	3	8

## Sheet: Fig. 1F
Sample_ID	Variants	impact
PN09	13	High + Moderate
PN12	18	High + Moderate
PN10	19	High + Moderate
PN17	19	High + Moderate
PN16	21	High + Moderate
PN16	23	Low + Modifier
PN08	24	High + Moderate
PN09	24	Low + Modifier
PN01	25	High + Moderate
PN06	25	High + Moderate
PN11	26	High + Moderate
PN14	26	High + Moderate
PN01	26	Low + Modifier
PN08	27	Low + Modifier
PN10	28	Low + Modifier
PN04	33	High + Moderate
PN05	34	High + Moderate
PN14	35	Low + Modifier
PN15	39	High + Moderate
PN11	42	Low + Modifier
PN17	42	Low + Modifier
PN03	44	High + Moderate
PN06	50	Low + Modifier
PN07	54	High + Moderate
PN12	57	Low + Modifier
PN07	59	Low + Modifier
PN02	63	High + Moderate
PN02	63	Low + Modifier
PN15	65	Low + Modifier
PN03	66	Low + Modifier
PN05	67	Low + Modifier
PN04	69	Low + Modifier
PN13	450	High + Moderate
PN13	711	Low + Modifier

## Sheet: Fig. 1G
VAF	Race
0.084507	C
0.0705882	AA
0.0136986	AA
0.166667	AA
0.0139211	C
0.0231481	C
0.012987	AA
0.0501792	C
0.0561798	C
0.0114943	C
0.030303	AA
0.113573	C
0.0808081	AA
0.0252101	C
0.0248963	C
0.0406504	AA
0.0425532	AA
0.0377358	AA
0.304348	AA
0.257669	AA
0.0769231	AA
0.0294118	AA
0.0207101	C
0.0146252	AA
0.220264	AA
0.0925926	C
0.02	AA
0.0310559	C
0.0209581	AA
0.0275689	C
0.0331492	AA
0.0541401	AA
0.0111465	C
0.0795455	AA
0.0283401	AA
0.0220126	C
0.0128205	AA
0.0101744	AA
0.135364	C
0.0486726	C
0.0143885	AA
0.123318	C
0.0329949	C
0.021645	AA
0.122581	C
0.0165017	AA
0.10989	AA
0.021875	C
0.234694	C
0.0393701	AA
0.0175439	AA
0.0273038	C
0.0108192	AA
0.304	AA
0.0192837	AA
0.047619	C
0.0191388	C
0.0350515	C
0.240209	C
0.130435	AA
0.0759494	C
0.0521739	AA
0.0740741	AA
0.0376812	C
0.0238095	C
0.195556	AA
0.0212121	C
0.038835	AA
0.0387597	C
0.0336538	AA
0.0145985	AA
0.0273224	C
0.0282258	AA
0.0143885	C
0.0923077	AA
0.0119658	C
0.0137931	AA
0.0273723	AA
0.0278746	C
0.0392157	C
0.0202703	C
0.028103	C
0.238095	C
0.0410256	C
0.0244898	C
0.0248963	C
0.0896226	C
0.0138504	C
0.0139276	C
0.0257511	C
0.0444444	AA
0.04	AA
0.023569	AA
0.0155642	C
0.0544815	C
0.0657895	AA
0.0251716	C
0.0409836	AA
0.0681115	AA
0.0346821	C
0.0255941	C
0.0399181	C
0.0134529	AA
0.0232558	C
0.0231023	C
0.0261194	AA
0.0315789	C
0.027027	C
0.0451128	AA
0.016092	AA
0.045	C
0.0659341	AA
0.251613	AA
0.0638298	C
0.0308123	C
0.0155902	AA
0.0695652	C
0.0412371	C
0.0295359	C
0.0296296	AA
0.0232558	C
0.0205607	AA
0.0274314	C
0.0140845	AA
0.0309091	AA
0.0234375	C
0.0352941	C
0.155172	AA
0.218884	AA
0.0251572	C
0.0194553	C
0.0289256	C
0.057377	AA
0.0192308	AA
0.03125	C
0.0310881	C
0.0237154	C
0.0127505	C
0.0212766	AA
0.0109739	AA
0.010101	C
0.0564516	C
0.014553	C
0.103448	AA
0.0157729	AA
0.056	C
0.056	C
0.0251572	AA
0.0176471	C
0.0178042	C
0.0403226	AA
0.0555556	C
0.0304348	C
0.0294118	AA
0.0402685	C
0.0168634	C
0.0347826	AA
0.178571	AA
0.0285714	AA
0.0188172	C
0.0343511	C
0.026178	AA
0.0187266	AA
0.0714286	C
0.021978	C
0.0348837	AA
0.0135593	C
0.0174419	AA
0.287037	AA
0.0291262	C
0.0287474	C
0.26699	C
0.0371517	AA
0.010687	C
0.013089	C
0.0883978	C
0.0470588	C
0.013913	C
0.0192308	AA
0.09375	C
0.195946	AA
0.0318471	AA
0.0164319	C
0.0466667	C
0.152542	C
0.0387324	C
0.0134409	AA
0.0230769	AA
0.0511811	C
0.0350877	C
0.0316092	C
0.0222008	C
0.0135135	C
0.0346154	C
0.25	AA
0.0273973	AA
0.012987	AA
0.246479	AA
0.0338346	C
0.0210773	C
0.0228426	C
0.0438596	AA
0.0573248	C
0.013089	AA
0.0246479	AA
0.0215054	C
0.0314286	C
0.0121528	C
0.0367647	AA
0.0264228	C
0.0364964	C
0.0789474	AA
0.026936	AA
0.0851064	C
0.0728477	C
0.0386473	AA
0.125581	AA
0.139918	AA
0.0272277	C
0.0410959	AA
0.136947	C
0.0275862	C
0.0305677	C
0.043956	C
0.0353774	C
0.0290698	AA
0.0280899	AA
0.0222222	AA
0.0234604	AA
0.164179	C
0.0869565	AA
0.08	AA
0.0114613	AA
0.0244898	AA
0.118644	C
0.0168067	AA
0.0666667	C
0.0666667	C
0.0394089	C
0.0295567	AA
0.0322581	C
0.0576132	C
0.0186567	AA
0.0320285	C
0.0257235	AA
0.0357143	AA
0.0258303	C
0.0131148	AA
0.352941	C
0.187845	AA
0.0363636	AA
0.0441176	AA
0.0409836	AA
0.0487805	C
0.0252525	AA
0.0338164	C
0.0420561	C
0.262626	AA
0.0391061	C
0.0320513	AA
0.0349515	C
0.213483	C
0.0496454	C
0.0886076	C
0.021097	C
0.0719424	C
0.0279503	AA
0.020202	AA
0.0128205	C
0.0733496	C
0.132743	AA
0.0166667	AA
0.0545455	C
0.0138249	AA
0.0230263	C
0.0461847	C
0.0141509	C
0.0295567	C
0.0689655	AA
0.0326633	AA
0.0598802	C
0.0112994	AA
0.0280899	C
0.0211864	AA
0.0851064	C
0.0503145	AA
0.0268817	C
0.026455	AA
0.0451613	AA
0.045045	C
0.0277778	C
0.0636364	C
0.170732	AA
0.0251142	C
0.0724638	C
0.150538	C
0.0285714	AA
0.0376344	C
0.0374332	C
0.0287356	AA
0.0212766	AA
0.0387097	AA
0.0458716	C
0.0443038	C
0.0909091	AA
0.0225989	AA
0.0289855	C
0.0297872	C
0.0267176	AA
0.0327103	C
0.0875421	AA
0.0106383	C
0.0411523	C
0.0206186	C
0.0652174	AA
0.022792	AA
0.0153509	C
0.0495868	AA
0.0205128	AA
0.016055	C
0.016129	C
0.0169492	C
0.0154525	AA
0.0226629	C
0.0983607	AA
0.0188088	AA
0.0239521	C
0.0857143	C
0.0421941	C
0.220339	AA
0.05	AA
0.0223642	AA
0.062963	C
0.0258065	C
0.0387931	C
0.0110565	C
0.0248447	AA
0.0266393	AA
0.0328767	C
0.0257069	C
0.0207254	AA
0.0338983	C
0.0609756	C
0.0298507	C
0.0202429	C
0.300469	AA
0.0535714	C
0.0255319	AA
0.027027	C
0.04	C
0.0118343	AA
0.0325203	AA
0.231939	C
0.0952381	AA
0.0258303	C
0.0875912	C
0.0333333	C
0.0174564	C
0.0186335	AA
0.0284091	AA
0.23125	AA
0.0220588	C
0.035503	C
0.2	C
0.035503	C
0.166667	C
0.0250896	C
0.015625	AA
0.0208696	C
0.0833333	AA
0.0337553	AA
0.0879121	AA
0.0279503	C
0.260274	C
0.0263158	C
0.0506912	C
0.0118343	C
0.0354839	AA
0.0723861	AA
0.0118143	AA
0.0198511	AA
0.0103493	AA
0.0326087	AA
0.0544747	C
0.05	C
0.0769231	AA
0.0254237	C
0.0291005	C
0.0247453	AA
0.0215827	C
0.154472	AA
0.0246479	AA
0.0169492	C
0.273224	C
0.0252708	C
0.0361446	AA
0.1	AA
0.0133333	AA
0.0246914	C
0.259669	AA
0.026087	AA
0.0424242	AA
0.0384615	C
0.0446927	C
0.0300752	C
0.0372671	C
0.0155211	AA
0.0237288	AA
0.0351515	C
0.0144144	C
0.0355556	AA
0.0125	AA
0.03	AA
0.0429338	C
0.016129	AA
0.0168421	AA
0.0157618	C
0.0209059	AA
0.0333333	C
0.0117371	C
0.0226244	C
0.0330579	AA
0.0505618	C
0.234513	C
0.121951	AA
0.130435	AA
0.192635	C
0.0258621	C
0.055336	C
0.0769231	AA
0.0233723	AA
0.037037	C
0.0202312	AA
0.0291545	AA
0.0923077	C
0.0947368	C
0.0415512	C
0.0188679	AA
0.0242424	AA
0.0339257	AA
0.0124224	AA
0.040201	AA
0.161644	AA
0.0310881	AA
0.019084	AA
0.0392157	C
0.0142857	C
0.0761905	C
0.0526316	AA
0.0262295	C
0.0326087	C
0.0306513	AA
0.0203046	AA
0.0237154	AA
0.271605	C
0.0466926	C
0.0106809	AA
0.0151057	AA
0.165714	AA
0.189655	AA
0.301587	C
0.013986	AA
0.0675676	C
0.025	C
0.0654762	C
0.0382775	AA
0.0276498	C
0.0268741	C
0.052356	C
0.010772	AA
0.0194175	AA
0.0301508	C
0.14717	AA
0.0224299	C
0.0949367	C
0.0174564	AA
0.0271493	AA
0.0140105	C
0.0132743	C
0.382588	AA
0.0304054	AA
0.031746	C
0.0168612	C
0.021645	C
0.0609756	AA
0.08	AA
0.035533	C
0.0419162	AA
0.0472441	C
0.0231481	C
0.0333333	C
0.0431373	C
0.0555556	AA
0.0630137	C
0.104121	AA
0.0274914	C
0.0196429	C
0.0285714	AA
0.0285714	AA
0.108696	AA
0.120521	C
0.0236794	C
0.0285714	AA
0.0666667	C
0.0103704	AA
0.030303	C
0.172414	C
0.206642	C
0.207547	AA
0.0255319	AA
0.0416667	AA
0.0239521	AA
0.0226415	AA
0.0608108	C
0.199759	C
0.0269608	C
0.026699	C
0.024055	C
0.0324324	C
0.036	C
0.0216998	AA
0.029661	AA
0.206107	AA
0.0196078	C
0.0190114	AA
0.017192	AA
0.0181269	AA
0.0245902	C
0.0172414	AA
0.0417755	C
0.0333333	AA
0.0236686	AA
0.0315789	C
0.0273038	C
0.028169	AA
0.019774	C
0.016129	C
0.010453	AA
0.0299401	C
0.0344828	AA
0.0211946	C
0.0291262	C
0.295	AA
0.0833333	C
0.150246	AA
0.0544554	C
0.0722892	C
0.0381944	C
0.0177665	AA
0.0176471	C
0.179775	AA
0.0316456	AA
0.0264151	C
0.027027	AA
0.0154739	AA
0.0295567	AA
0.0748663	C
0.0540541	C
0.0793651	AA
0.0159151	AA
0.030303	C
0.0367647	C
0.0176471	C
0.0344828	C
0.028754	C
0.263158	AA
0.0105448	AA
0.0183486	C
0.0190217	C
0.0240964	C
0.200957	AA
0.0234375	AA
0.0451613	C
0.0482234	AA
0.231441	AA
0.032967	AA
0.025641	C
0.0615224	C
0.0306513	C
0.0451128	C
0.121212	C
0.282609	C
0.039604	C
0.0125984	AA
0.192308	AA
0.0239521	C
0.0677966	AA
0.0757576	C
0.0265957	AA
0.0553746	C
0.0625	C
0.0210526	AA
0.020202	AA
0.0662461	C
0.101695	AA
0.010279	AA
0.0180505	AA
0.0320856	C
0.0192308	AA
0.057971	C
0.0397351	AA
0.0285714	AA
0.0204342	C
0.012987	AA
0.05	C
0.0106061	C
0.0138249	AA
0.033557	C
0.0146277	C
0.264151	AA
0.041958	C
0.0204778	AA
0.0208333	AA
0.160256	C
0.0666667	AA
0.022069	C
0.0757576	C
0.209756	C
0.0952381	AA
0.0487805	C
0.04	C
0.019337	AA
0.0295567	C
0.0245399	C
0.013245	C
0.0102041	AA
0.0157658	AA
0.0634921	C
0.029304	AA
0.0169492	AA
0.0167364	AA
0.0418118	C
0.0176991	AA
0.0114943	AA
0.0207101	C
0.0287356	AA
0.026455	AA
0.190476	AA
0.190476	AA
0.0108108	C
0.0986842	C
0.0322581	AA
0.0507246	C
0.062069	C
0.0440252	C
0.0304878	AA
0.0306122	C
0.404762	C
0.0233645	C
0.0172786	AA
0.0322581	C
0.0321429	C
0.0221402	AA
0.0888889	AA
0.0346667	C
0.029703	AA
0.0330579	C
0.047619	C
0.0361446	AA
0.145228	AA
0.0320513	AA
0.0150376	AA
0.0697674	AA
0.0159236	C
0.0350877	C
0.0170213	C
0.034188	AA
0.0229008	C
0.035461	C
0.140625	AA
0.0451128	AA
0.0471698	C
0.025	AA
0.291667	AA
0.0292398	C
0.0234375	C
0.03	C
0.293515	AA
0.037037	C
0.103896	C
0.0123839	C
0.0193798	C
0.019685	C
0.0214592	AA
0.129032	AA
0.013468	AA
0.0292398	AA
0.0352304	C
0.0104439	AA
0.030303	AA
0.0265487	AA
0.0149254	AA
0.194631	AA
0.167539	AA
0.0536673	C
0.0100251	C
0.220096	C
0.0294118	C
0.0296296	C
0.248062	AA
0.265823	AA
0.141148	C
0.166134	AA
0.0219298	C
0.0243902	AA
0.03125	C
0.0206186	C
0.107143	AA
0.0127119	AA
0.0180505	AA
0.0540541	AA
0.0547945	AA
0.0487805	C
0.0338983	C
0.0344828	C
0.0392157	C
0.0108254	AA
0.0157618	AA
0.0526316	AA
0.0327273	C
0.0189274	AA
0.0184332	C
0.0374332	C
0.241758	AA
0.0218341	C
0.0222222	C
0.0178971	AA
0.097561	C
0.125	AA
0.248276	AA
0.0551724	C
0.0447761	C
0.0228571	C
0.0273224	C
0.0196078	AA
0.0191388	C
0.208198	AA
0.0554529	C
0.056338	C
0.0339506	C
0.0171821	C
0.0206897	C
0.0545455	AA
0.0403226	AA
0.0643564	C
0.0952381	AA
0.0235294	AA
0.0172911	AA
0.0416667	AA
0.142285	AA
0.0409836	AA
0.0294627	C
0.297376	C
0.026178	C
0.012987	AA
0.0104773	AA
0.0515021	AA
0.0882353	AA
0.0180995	C
0.0123839	AA
0.0221519	C
0.0461538	C
0.0184502	C
0.064	AA
0.0168067	AA
0.428571	C
0.0526316	AA
0.0434783	AA
0.0444444	AA
0.0276423	AA
0.0775194	C
0.0275229	C
0.0193798	AA
0.315789	AA
0.0193798	AA
0.010355	AA
0.083682	AA
0.11399	AA
0.0857143	C
0.0302267	AA
0.0260417	AA
0.0392157	AA
0.0221607	C
0.0561798	C
0.030303	AA
0.047619	AA
0.0447368	C
0.0448549	C
0.0334728	C
0.027907	AA
0.0177305	C
0.0142857	AA
0.0743243	C
0.0150376	AA
0.0131579	C
0.0268293	C
0.020649	AA
0.0140056	C
0.0145455	AA
0.0138889	AA
0.0394737	C
0.0268199	C
0.125	C
0.19135	C
0.228916	C
0.0283401	C
0.0330579	AA
0.0328638	AA
0.0273556	AA
0.0333333	AA
0.0444444	C
0.0180723	C
0.0246914	AA
0.0117899	AA
0.0165289	AA
0.0745763	AA
0.0209424	AA
0.0348259	AA
0.0260223	AA
0.0268949	C
0.0519481	C
0.192308	AA
0.0479042	C
0.0264463	C
0.0145719	C
0.0136286	AA
0.0426829	C
0.0136986	C
0.0322581	C
0.0290909	C
0.307107	AA
0.0338983	C
0.032345	AA
0.0262009	AA
0.0195312	C
0.0255754	C
0.0337079	C
0.118943	AA
0.0769231	AA
0.228782	C
0.11194	C
0.0458333	C
0.0447761	C
0.0132275	AA
0.0131234	AA
0.186047	C
0.162879	AA
0.0379747	C
0.0185615	C
0.0396825	C
0.0337079	C
0.130435	AA
0.0153846	AA
0.20438	C
0.186508	C
0.160643	AA
0.0226757	C
0.265306	AA
0.0360825	AA
0.0179372	C
0.214286	AA
0.0310559	C
0.18	AA
0.0104348	C
0.0223464	AA
0.0271739	C
0.0502793	C
0.0678571	AA
0.0733945	C
0.0733945	C
0.015444	AA
0.0227273	C
0.0485437	AA
0.0338346	C
0.0252708	AA
0.314286	C
0.0631579	C
0.0347826	C
0.0582524	AA
0.321951	AA
0.244898	C
0.0598007	C
0.0391304	C
0.0384615	AA
0.0537634	C
0.0235294	AA
0.0153846	AA
0.245977	AA
0.0156658	C
0.0187793	AA
0.0289855	AA
0.033389	C
0.160173	C
0.0759494	C
0.0148883	C
0.0578512	AA
0.0333333	C
0.0273556	C
0.0547945	AA
0.034375	AA
0.0333333	C
0.0794045	C
0.0348361	C
0.102041	C
0.115942	AA
0.114286	AA
0.0106383	AA
0.0188679	AA
0.032	C
0.0321285	C
0.0519481	C
0.0305882	C
0.0263158	C
0.0867769	C
0.180887	AA
0.135802	AA
0.0135135	C
0.0137525	AA
0.0263158	AA
0.0555556	C
0.0233463	C
0.0666667	C
0.0555556	AA
0.0275862	C
0.037037	C
0.350877	AA
0.0154712	C
0.0315789	AA
0.0248963	AA
0.023622	C
0.0418848	C
0.0307692	C
0.0294785	C
0.137681	AA
0.141732	AA
0.0591398	C
0.0265957	AA
0.0148305	C
0.0322581	AA
0.076087	AA
0.0409357	AA
0.0211765	AA
0.122324	C
0.0266667	C
0.0869565	C
0.0208333	C
0.0106157	C
0.0268199	C
0.0173913	AA
0.18007	AA
0.0411392	C
0.0141129	AA
0.0294118	C
0.0434783	C
0.0323276	C
0.0239234	C
0.0121396	AA
0.0287356	C
0.0178571	C
0.345133	AA
0.0287356	AA
0.0446429	C
0.037037	C
0.0745342	C
0.0181818	AA
0.030303	AA
0.03125	C
0.0532544	C
0.0115979	AA
0.202128	AA
0.0207469	AA
0.293103	C
0.021164	C
0.0483271	C
0.0271903	C
0.0540541	C
0.1875	AA
0.0193237	C
0.025878	AA
0.056338	AA
0.011976	AA
0.0792079	C
0.0265781	AA
0.170732	C
0.147368	AA
0.0222222	AA
0.0673077	AA
0.0322581	C
0.0221607	C
0.0212766	AA
0.0393258	C
0.0222222	C
0.0304183	AA
0.0216802	C
0.0267857	C
0.0427011	C
0.199492	AA
0.0669456	C
0.0188679	C
0.0461538	AA
0.0378788	AA
0.0252525	AA
0.0178174	AA
0.015873	C
0.0176211	AA
0.0272727	AA
0.0393701	C
0.193548	AA
0.0162413	C
0.0460526	C
0.0155763	AA
0.0163399	C
0.16875	AA
0.178295	C
0.0747664	C
0.0555556	C
0.0333333	C
0.046875	AA
0.0516854	AA
0.0352941	AA
0.104651	AA
0.104651	AA
0.1	AA
0.032967	C
0.201299	C
0.0123675	C
0.0192308	C
0.0425532	C
0.030303	C
0.0157895	AA
0.0274443	C
0.0193906	C
0.150649	AA
0.152019	C
0.0295858	C
0.449115	AA
0.232962	AA
0.0139165	AA
0.141956	AA
0.21134	C
0.0225225	C
0.0194175	C
0.0207612	C
0.0355987	C
0.0206612	AA
0.0347826	C
0.042328	AA
0.128866	C
0.0162413	AA
0.0728477	C
0.0257426	AA
0.0277778	C
0.0151134	C
0.0199203	AA
0.0458716	AA
0.0641026	C
0.0882353	C
0.242647	AA
0.0150754	AA
0.0447761	C
0.194631	C
0.0110957	AA
0.0258621	C
0.0423729	AA
0.0408719	C
0.0299145	C
0.0240964	AA
0.0257143	C
0.0325733	C
0.0372671	AA
0.0530303	C
0.0194175	C
0.027933	C
0.0977918	C
0.0107527	AA
0.0581818	AA
0.0310345	C
0.0183028	C
0.0232558	C
0.0133333	C
0.0189394	AA
0.0333333	C
0.0324675	C
0.0384615	AA
0.037037	AA
0.0298507	C
0.0113636	AA
0.0138889	C
0.0119522	C
0.0384615	C
0.0246914	AA
0.0147992	C
0.0310559	C
0.0217391	AA
0.0952381	AA
0.0952381	AA
0.015625	AA
0.019685	C
0.141304	C
0.0275229	C
0.0187166	AA
0.0347222	C
0.0416667	AA
0.0469799	AA
0.025	AA
0.0641026	C
0.052356	C
0.0235294	AA
0.0255102	AA
0.0490196	AA
0.0321716	C
0.0268817	AA
0.0326087	C
0.0176322	C
0.070922	C
0.0642857	C
0.0325203	AA
0.0273438	C
0.0193741	AA
0.0183486	AA
0.226415	C
0.025	AA
0.195652	AA
0.207792	AA
0.0681818	AA
0.0204082	AA
0.162037	AA
0.0192308	AA
0.0190217	C
0.0208333	AA
0.0275862	C
0.0962733	C
0.0126437	C
0.026178	AA
0.0102696	AA
0.037037	AA
0.0983607	C
0.029703	C
0.0255319	C
0.0361446	C
0.277143	C
0.037037	C
0.0174757	AA
0.0200803	C
0.0291971	AA
0.0691489	AA
0.0275229	C
0.0330579	AA
0.0278746	AA
0.0393701	C
0.0387097	C
0.133574	C
0.0410959	C
0.0433526	C
0.0364964	AA
0.0121951	AA
0.0496454	AA
0.0535714	C
0.047619	C
0.0313725	C
0.0121107	AA
0.0409836	C
0.171821	C
0.0478469	C
0.0289017	AA
0.0178117	AA
0.0203562	AA
0.0357143	C
0.0297952	AA
0.0166113	AA
0.0194175	AA
0.0384615	C
0.103448	AA
0.0216606	C
0.0496894	C
0.0222222	C
0.049505	AA
0.0181612	C
0.0625	C
0.0376176	C
0.0347222	C
0.0289855	C

## Sheet: Fig. 1H
Variant_Classification	n
Missense_Mutation	847
Nonsense_Mutation	48
Splice_Site	14
In_Frame_Del	10
Frame_Shift_Del	5
In_Frame_Ins	4
Frame_Shift_Ins	3
Nonstop_Mutation	1
Translation_Start_Site	1

## Sheet: Fig. 2A
Hugo_Symbol	VAF	Race
TNFRSF18	0.084507	C
C1QTNF12	0.0705882	AA
VWA1	0.0136986	AA
ATAD3A	0.166667	AA
GABRD	0.0139211	C
PLCH2	0.0231481	C
CAMTA1	0.012987	AA
SLC45A1	0.0501792	C
DISP3	0.0561798	C
PLOD1	0.0114943	C
TNFRSF8	0.030303	AA
DNAJC16	0.113573	C
SPEN	0.0808081	AA
CLCNKB	0.0252101	C
CLCNKB	0.0248963	C
CLCNKB	0.0406504	AA
SZRD1	0.0425532	AA
NBPF1	0.0377358	AA
ATP13A2	0.304348	AA
IFFO2	0.257669	AA
UBR4	0.0769231	AA
UBR4	0.0294118	AA
HTR6	0.0207101	C
VWA5B1	0.0146252	AA
USP48	0.220264	AA
CDC42	0.0925926	C
ZBTB40	0.02	AA
HTR1D	0.0310559	C
CNR2	0.0209581	AA
SLC30A2	0.0275689	C
SLC9A1	0.0331492	AA
THEMIS2	0.0541401	AA
RCC1	0.0111465	C
TAF12	0.0795455	AA
NKAIN1	0.0283401	AA
COL16A1	0.0220126	C
LCK	0.0128205	AA
ZBTB8B	0.0101744	AA
YARS1	0.135364	C
CSMD2	0.0486726	C
DLGAP3	0.0143885	AA
CLSPN	0.123318	C
C1orf210	0.0329949	C
TIE1	0.021645	AA
CDC20	0.122581	C
PTPRF	0.0165017	AA
BTBD19	0.10989	AA
DMBX1	0.021875	C
ZFYVE9	0.234694	C
SLC1A7	0.0393701	AA
PARS2	0.0175439	AA
PARS2	0.0273038	C
USP24	0.0108192	AA
USP24	0.304	AA
OMA1	0.0192837	AA
RAVER2	0.047619	C
ERICH3	0.0191388	C
ST6GALNAC5	0.0350515	C
ADGRL2	0.240209	C
RBMXL1	0.130435	AA
GFI1	0.0759494	C
EVI5	0.0521739	AA
DR1	0.0740741	AA
PLPPR4	0.0376812	C
DENND2D	0.0238095	C
KCND3	0.195556	AA
MOV10	0.0212121	C
AP4B1	0.038835	AA
AMPD1	0.0387597	C
NRAS	0.0336538	AA
HMGCS2	0.0145985	AA
ANKRD35	0.0273224	C
H2BC21	0.0282258	AA
RPTN	0.0143885	C
HRNR	0.0923077	AA
FLG	0.0119658	C
FLG	0.0137931	AA
DENND4B	0.0273723	AA
PMF1-BGLAP	0.0278746	C
BCAN	0.0392157	C
ATP1A2	0.0202703	C
LY9	0.028103	C
NDUFS2	0.238095	C
FCER1G	0.0410256	C
OLFML2B	0.0244898	C
OLFML2B	0.0248963	C
DDR2	0.0896226	C
EEF1AKNMT	0.0138504	C
EEF1AKNMT	0.0139276	C
SUCO	0.0257511	C
FASLG	0.0444444	AA
BRINP2	0.04	AA
TDRD5	0.023569	AA
KIAA1614	0.0155642	C
CACNA1E	0.0544815	C
TPR	0.0657895	AA
CFH	0.0251716	C
LAD1	0.0409836	AA
PHLDA3	0.0681115	AA
NAV1	0.0346821	C
NAV1	0.0255941	C
ADORA1	0.0399181	C
CNTN2	0.0134529	AA
CNTN2	0.0232558	C
CNTN2	0.0231023	C
CR1	0.0261194	AA
CAMK1G	0.0315789	C
CAMK1G	0.027027	C
LAMB3	0.0451128	AA
PROX1	0.016092	AA
TGFB2	0.045	C
RAB3GAP2	0.0659341	AA
HHIPL2	0.251613	AA
CCDC185	0.0638298	C
OBSCN	0.0308123	C
OBSCN	0.0155902	AA
ABCB10	0.0695652	C
URB2	0.0412371	C
LGALS8	0.0295359	C
RYR2	0.0296296	AA
HNRNPU	0.0232558	C
KIF26B	0.0205607	AA
OR2L2	0.0274314	C
OR2L2	0.0140845	AA
OR2M2	0.0309091	AA
OR2T4	0.0234375	C
OR2T11	0.0352941	C
PGBD2	0.155172	AA
PGBD2	0.218884	AA
TASOR2	0.0251572	C
TASOR2	0.0194553	C
SEC61A2	0.0289256	C
NEBL	0.057377	AA
GPR158	0.0192308	AA
JCAD	0.03125	C
JCAD	0.0310881	C
EPC1	0.0237154	C
WDFY4	0.0127505	C
ERCC6	0.0212766	AA
SLC18A3	0.0109739	AA
PCDH15	0.010101	C
PCDH15	0.0564516	C
CDH23	0.014553	C
CDH23	0.103448	AA
CDH23	0.0157729	AA
DNAJB12	0.056	C
DNAJB12	0.056	C
SYNPO2L	0.0251572	AA
ZMIZ1	0.0176471	C
ZMIZ1	0.0178042	C
SLC16A12	0.0403226	AA
IDE	0.0555556	C
LGI1	0.0304348	C
PIK3AP1	0.0294118	AA
SLIT1	0.0402685	C
RRP12	0.0168634	C
C10orf62	0.0347826	AA
PDZD7	0.178571	AA
DPCD	0.0285714	AA
SUFU	0.0188172	C
CALHM3	0.0343511	C
BAG3	0.026178	AA
BAG3	0.0187266	AA
WDR11	0.0714286	C
EBF3	0.021978	C
ADGRA1	0.0348837	AA
PGGHG	0.0135593	C
CDHR5	0.0174419	AA
PIDD1	0.287037	AA
MUC6	0.0291262	C
ART1	0.0287474	C
OR52R1	0.26699	C
OR52A1	0.0371517	AA
HBD	0.010687	C
OR52N2	0.013089	C
CCKBR	0.0883978	C
SMPD1	0.0470588	C
TRIM3	0.013913	C
DNHD1	0.0192308	AA
DNHD1	0.09375	C
OR2AG2	0.195946	AA
PPFIBP2	0.0318471	AA
OR5P3	0.0164319	C
PDE3B	0.0466667	C
SOX6	0.152542	C
ABCC8	0.0387324	C
IGSF22	0.0134409	AA
MRGPRX1	0.0230769	AA
MUC15	0.0511811	C
KIF18A	0.0350877	C
ELP4	0.0316092	C
LRRC4C	0.0222008	C
CRY2	0.0135135	C
OR5T3	0.0346154	C
OR9G4	0.25	AA
CTNND1	0.0273973	AA
OR5AN1	0.012987	AA
OR10V1	0.246479	AA
DAGLA	0.0338346	C
DAGLA	0.0210773	C
RAB3IL1	0.0228426	C
SCGB1D1	0.0438596	AA
CSKMT	0.0573248	C
SLC3A2	0.013089	AA
NRXN2	0.0246479	AA
CAPN1	0.0215054	C
SCYL1	0.0314286	C
PPP1CA	0.0121528	C
RPS6KB2	0.0367647	AA
LRP5	0.0264228	C
LTO1	0.0364964	C
KRTAP5-7	0.0789474	AA
MAP6	0.026936	AA
THAP12	0.0851064	C
GDPD4	0.0728477	C
TENM4	0.0386473	AA
SYTL2	0.125581	AA
SYTL2	0.139918	AA
ME3	0.0272277	C
TYR	0.0410959	AA
FAT3	0.136947	C
IZUMO1R	0.0275862	C
MMP20	0.0305677	C
DIXDC1	0.043956	C
NXPE1	0.0353774	C
APOA5	0.0290698	AA
KMT2A	0.0280899	AA
TMEM25	0.0222222	AA
PHLDB1	0.0234604	AA
HYOU1	0.164179	C
CBL	0.0869565	AA
CBL	0.08	AA
ARHGEF12	0.0114613	AA
OR8G5	0.0244898	AA
OR8B8	0.118644	C
PKNOX2	0.0168067	AA
PRDM10	0.0666667	C
PRDM10	0.0666667	C
NTM	0.0394089	C
ACAD8	0.0295567	AA
CACNA2D4	0.0322581	C
CACNA2D4	0.0576132	C
FOXM1	0.0186567	AA
ANO2	0.0320285	C
VWF	0.0257235	AA
ENO2	0.0357143	AA
PTPN6	0.0258303	C
CD163L1	0.0131148	AA
SLC2A3	0.352941	C
CLECL1	0.187845	AA
TAS2R19	0.0363636	AA
TAS2R46	0.0441176	AA
DUSP16	0.0409836	AA
GYS2	0.0487805	C
MRPS35	0.0252525	AA
RESF1	0.0338164	C
RESF1	0.0420561	C
FGD4	0.262626	AA
PKP2	0.0391061	C
CPNE8	0.0320513	AA
ARID2	0.0349515	C
RAPGEF3	0.213483	C
RAPGEF3	0.0496454	C
KANSL2	0.0886076	C
KCNH3	0.021097	C
NCKAP5L	0.0719424	C
DIP2B	0.0279503	AA
SCN8A	0.020202	AA
SCN8A	0.0128205	C
ANKRD33	0.0733496	C
KRT7	0.132743	AA
KRT73	0.0166667	AA
KRT76	0.0545455	C
CBX5	0.0138249	AA
NFE2	0.0230263	C
OR9K2	0.0461847	C
OR6C75	0.0141509	C
ORMDL2	0.0295567	C
NAB2	0.0689655	AA
NAB2	0.0326633	AA
KIF5A	0.0598802	C
AVPR1A	0.0112994	AA
TBC1D30	0.0280899	C
PTPRB	0.0211864	AA
PTPRQ	0.0851064	C
MYF5	0.0503145	AA
LRRIQ1	0.0268817	C
ATP2B1	0.026455	AA
SLC25A3	0.0451613	AA
SLC5A8	0.045045	C
C12orf42	0.0277778	C
NT5DC3	0.0636364	C
WSCD2	0.170732	AA
MYO1H	0.0251142	C
CUX2	0.0724638	C
CUX2	0.150538	C
ALDH2	0.0285714	AA
TRAFD1	0.0376344	C
TRAFD1	0.0374332	C
DDX54	0.0287356	AA
KSR2	0.0212766	AA
RFC5	0.0387097	AA
CCDC60	0.0458716	C
GCN1	0.0443038	C
PLA2G1B	0.0909091	AA
HPD	0.0225989	AA
BCL7A	0.0289855	C
PITPNM2	0.0297872	C
TMEM132D	0.0267176	AA
SPATA13	0.0327103	C
FLT3	0.0875421	AA
SLC7A1	0.0106383	C
RXFP2	0.0411523	C
FREM2	0.0206186	C
KPNA3	0.0652174	AA
UTP14C	0.022792	AA
PCDH17	0.0153509	C
BORA	0.0495868	AA
SLITRK6	0.0205128	AA
SLITRK5	0.016055	C
SLITRK5	0.016129	C
GPC5	0.0169492	C
ABCC4	0.0154525	AA
FARP1	0.0226629	C
ZIC5	0.0983607	AA
ZIC2	0.0188088	AA
COL4A1	0.0239521	C
COL4A1	0.0857143	C
F10	0.0421941	C
LAMP1	0.220339	AA
ADPRHL1	0.05	AA
TMCO3	0.0223642	AA
TMCO3	0.062963	C
RNASE6	0.0258065	C
ARHGEF40	0.0387931	C
ACIN1	0.0110565	C
NGDN	0.0248447	AA
ADCY4	0.0266393	AA
BAZ1A	0.0328767	C
BAZ1A	0.0257069	C
PRORP	0.0207254	AA
TTC6	0.0338983	C
NIN	0.0609756	C
BMP4	0.0298507	C
SAMD4A	0.0202429	C
SAMD4A	0.300469	AA
C14orf39	0.0535714	C
PLEKHG3	0.0255319	AA
RDH12	0.027027	C
SLC8A3	0.04	C
ADAM21	0.0118343	AA
SIPA1L1	0.0325203	AA
PSEN1	0.231939	C
NPC2	0.0952381	AA
NRXN3	0.0258303	C
KCNK10	0.0875912	C
GPR68	0.0333333	C
CATSPERB	0.0174564	C
UNC79	0.0186335	AA
ASB2	0.0284091	AA
SERPINA12	0.23125	AA
DICER1	0.0220588	C
CLMN	0.035503	C
ATG2B	0.2	C
BCL11B	0.035503	C
DYNC1H1	0.166667	C
CEP170B	0.0250896	C
AHNAK2	0.015625	AA
JAG2	0.0208696	C
IGHV4-4	0.0833333	AA
ATP10A	0.0337553	AA
HERC2	0.0879121	AA
RYR3	0.0279503	C
RPAP1	0.260274	C
MAPKBP1	0.0263158	C
ZNF106	0.0506912	C
STARD9	0.0118343	C
TP53BP1	0.0354839	AA
MAP1A	0.0723861	AA
DUOX2	0.0118143	AA
DUOX2	0.0198511	AA
DUOXA2	0.0103493	AA
DUOX1	0.0326087	AA
DMXL2	0.0544747	C
MAPK6	0.05	C
ONECUT1	0.0769231	AA
WDR72	0.0254237	C
SLTM	0.0291005	C
MEGF11	0.0247453	AA
FEM1B	0.0215827	C
ANP32A	0.154472	AA
NOX5	0.0246479	AA
CELF6	0.0169492	C
FAM219B	0.273224	C
C15orf39	0.0252708	C
MAN2C1	0.0361446	AA
CSPG4	0.1	AA
ODF3L1	0.0133333	AA
WDR61	0.0246914	C
HYKK	0.259669	AA
TLNRD1	0.026087	AA
IL16	0.0424242	AA
SAXO2	0.0384615	C
ACAN	0.0446927	C
HAPLN3	0.0300752	C
SV2B	0.0372671	C
SYNM	0.0155211	AA
SOX8	0.0237288	AA
CACNA1H	0.0351515	C
CACNA1H	0.0144144	C
ABCA3	0.0355556	AA
PRSS22	0.0125	AA
ZNF200	0.03	AA
NLRC3	0.0429338	C
DNASE1	0.016129	AA
GLIS2	0.0168421	AA
C16orf96	0.0157618	C
ERCC4	0.0209059	AA
PDXDC1	0.0333333	C
XYLT1	0.0117371	C
MOSMO	0.0226244	C
VWA3A	0.0330579	AA
ARHGAP17	0.0505618	C
XPO6	0.234513	C
NPIPB6	0.121951	AA
ATXN2L	0.130435	AA
SRCAP	0.192635	C
ARMC5	0.0258621	C
ARMC5	0.055336	C
AC136428.4	0.0769231	AA
ZNF423	0.0233723	AA
NOD2	0.037037	C
FTO	0.0202312	AA
NLRC5	0.0291545	AA
NLRC5	0.0923077	C
NLRC5	0.0947368	C
GOT2	0.0415512	C
CDH11	0.0188679	AA
CES3	0.0242424	AA
ELMO3	0.0339257	AA
PLEKHG4	0.0124224	AA
CTCF	0.040201	AA
RANBP10	0.161644	AA
PSMB10	0.0310881	AA
PSMB10	0.019084	AA
PLA2G15	0.0392157	C
SLC7A6	0.0142857	C
NFAT5	0.0761905	C
PDPR	0.0526316	AA
LDHD	0.0262295	C
MLYCD	0.0326087	C
KCNG4	0.0306513	AA
ATP2C2	0.0203046	AA
GSE1	0.0237154	AA
ACSF3	0.271605	C
SPG7	0.0466926	C
DPEP1	0.0106809	AA
FANCA	0.0151057	AA
GEMIN4	0.165714	AA
MYO1C	0.189655	AA
MYO1C	0.301587	C
WDR81	0.013986	AA
RPA1	0.0675676	C
DPH1	0.025	C
SPATA22	0.0654762	C
ZZEF1	0.0382775	AA
ZZEF1	0.0276498	C
GGT6	0.0268741	C
ALOX12	0.052356	C
DLG4	0.010772	AA
POLR2A	0.0194175	AA
TNFSF12-TNFSF13	0.0301508	C
SENP3	0.14717	AA
WRAP53	0.0224299	C
CNTROB	0.0949367	C
MFSD6L	0.0174564	AA
USP43	0.0271493	AA
RAI1	0.0140105	C
MYO15A	0.0132743	C
KCNJ12	0.382588	AA
PHF12	0.0304054	AA
MYO18A	0.031746	C
CORO6	0.0168612	C
UNC45B	0.021645	C
HEATR9	0.0609756	AA
HNF1B	0.08	AA
CDK12	0.035533	C
RARA	0.0419162	AA
KRT25	0.0472441	C
KRT12	0.0231481	C
KRTAP4-7	0.0333333	C
STAT5A	0.0431373	C
STAT3	0.0555556	AA
GJC1	0.0630137	C
FAM187A	0.104121	AA
ACBD4	0.0274914	C
SPPL2C	0.0196429	C
PHOSPHO1	0.0285714	AA
SPATA20	0.0285714	AA
CACNA1G	0.108696	AA
LUC7L3	0.120521	C
ANKFN1	0.0236794	C
MED13	0.0285714	AA
ACE	0.0666667	C
SCN4A	0.0103704	AA
ICAM2	0.030303	C
BPTF	0.172414	C
USH1G	0.206642	C
MRPL58	0.207547	AA
UNC13D	0.0255319	AA
QRICH2	0.0416667	AA
QRICH2	0.0239521	AA
TNRC6C	0.0226415	AA
CCDC40	0.0608108	C
FSCN2	0.199759	C
ALYREF	0.0269608	C
ALYREF	0.026699	C
SIRT7	0.024055	C
NOTUM	0.0324324	C
ASPSCR1	0.036	C
RFNG	0.0216998	AA
USP14	0.029661	AA
LPIN2	0.206107	AA
MYL12A	0.0196078	C
DLGAP1	0.0190114	AA
DLGAP1	0.017192	AA
TMEM200C	0.0181269	AA
PIEZO2	0.0245902	C
SLC35G4	0.0172414	AA
AFG3L2	0.0417755	C
MIB1	0.0333333	AA
IMPACT	0.0236686	AA
CHST9	0.0315789	C
DTNA	0.0273038	C
PIK3C3	0.028169	AA
LOXHD1	0.019774	C
CXXC1	0.016129	C
MAPK4	0.010453	AA
ALPK2	0.0299401	C
ZCCHC2	0.0344828	AA
SERPINB4	0.0211946	C
SERPINB2	0.0291262	C
ZNF407	0.295	AA
SALL3	0.0833333	C
SALL3	0.150246	AA
MISP	0.0544554	C
MISP	0.0722892	C
PTBP1	0.0381944	C
THOP1	0.0177665	AA
TJP3	0.0176471	C
ANKRD24	0.179775	AA
ANKRD24	0.0316456	AA
SEMA6B	0.0264151	C
SAFB2	0.027027	AA
CAPS	0.0154739	AA
ACSBG2	0.0295567	AA
SLC25A23	0.0748663	C
INSR	0.0540541	C
CD209	0.0793651	AA
FBN3	0.0159151	AA
MYO1F	0.030303	C
MUC16	0.0367647	C
MUC16	0.0176471	C
MUC16	0.0344828	C
ZNF560	0.028754	C
SHFL	0.263158	AA
DNM2	0.0105448	AA
CNN1	0.0183486	C
ZNF878	0.0190217	C
MAN2B1	0.0240964	C
TNPO2	0.200957	AA
FARSA	0.0234375	AA
NFIX	0.0451613	C
CACNA1A	0.0482234	AA
C19orf53	0.231441	AA
DDX39A	0.032967	AA
PKN1	0.025641	C
OR1I1	0.0615224	C
EPHX3	0.0306513	C
EPS15L1	0.0451128	C
ANO8	0.121212	C
UNC13A	0.282609	C
CRLF1	0.039604	C
UPF1	0.0125984	AA
ZNF90	0.192308	AA
ZNF492	0.0239521	C
ZNF728	0.0677966	AA
CEP89	0.0757576	C
WDR62	0.0265957	AA
ZNF875	0.0553746	C
ZNF570	0.0625	C
WDR87	0.0210526	AA
LRFN1	0.020202	AA
FBL	0.0662461	C
NUMBL	0.101695	AA
ATP1A3	0.010279	AA
CIC	0.0180505	AA
PSG6	0.0320856	C
XRCC1	0.0192308	AA
XRCC1	0.057971	C
CKM	0.0397351	AA
CCDC8	0.0285714	AA
EMP3	0.0204342	C
SPHK2	0.012987	AA
GYS1	0.05	C
AP2A1	0.0106061	C
KCNC3	0.0138249	AA
SIGLEC10	0.033557	C
ZNF611	0.0146277	C
VN1R4	0.264151	AA
PRPF31	0.041958	C
LILRA5	0.0204778	AA
LENG8	0.0208333	AA
LILRB1	0.160256	C
KIR2DL3	0.0666667	AA
KIR2DL1	0.022069	C
NLRP7	0.0757576	C
PPP1R12C	0.209756	C
ZNF583	0.0952381	AA
DUXA	0.0487805	C
DUXA	0.04	C
ZNF543	0.019337	AA
ZNF135	0.0295567	C
TRIM28	0.0245399	C
PXDN	0.013245	C
COLEC11	0.0102041	AA
ADAM17	0.0157658	AA
SLC66A3	0.0634921	C
CYRIA	0.029304	AA
ITSN2	0.0169492	AA
ITSN2	0.0167364	AA
NCOA1	0.0418118	C
NCOA1	0.0176991	AA
OTOF	0.0114943	AA
SLC35F6	0.0207101	C
AGBL5	0.0287356	AA
SLC30A3	0.026455	AA
PPM1G	0.190476	AA
PPM1G	0.190476	AA
EML4	0.0108108	C
TTC7A	0.0986842	C
STON1-GTF2A1L	0.0322581	AA
NRXN1	0.0507246	C
SPTBN1	0.062069	C
BCL11A	0.0440252	C
OTX1	0.0304878	AA
MEIS1	0.0306122	C
TGFA	0.404762	C
DYSF	0.0233645	C
ALMS1	0.0172786	AA
C2orf78	0.0322581	C
C2orf78	0.0321429	C
TET3	0.0221402	AA
REG3A	0.0888889	AA
POLR1A	0.0346667	C
IGKV1-16	0.029703	AA
ASTL	0.0330579	C
ANKRD36	0.047619	C
ANKRD36	0.0361446	AA
CNGA3	0.145228	AA
CNGA3	0.0320513	AA
TSGA10	0.0150376	AA
NPAS2	0.0697674	AA
TBC1D8	0.0159236	C
EDAR	0.0350877	C
SH3RF3	0.0170213	C
ANAPC1	0.034188	AA
ANAPC1	0.0229008	C
TMEM87B	0.035461	C
FOXD4L1	0.140625	AA
PTPN4	0.0451128	AA
EPB41L5	0.0471698	C
IWS1	0.025	AA
MYO7B	0.291667	AA
POTEF	0.0292398	C
GPR39	0.0234375	C
NCKAP5	0.03	C
MCM6	0.293515	AA
MBD5	0.037037	C
NEB	0.103896	C
FIGN	0.0123839	C
SLC38A11	0.0193798	C
SLC38A11	0.019685	C
SCN7A	0.0214592	AA
METTL5	0.129032	AA
UBR3	0.013468	AA
NFE2L2	0.0292398	AA
TTN	0.0352304	C
TTN	0.0104439	AA
TTN	0.030303	AA
TTN	0.0265487	AA
TTN	0.0149254	AA
TTN	0.194631	AA
TTN	0.167539	AA
TTN	0.0536673	C
TTN	0.0100251	C
CCDC141	0.220096	C
COL3A1	0.0294118	C
COL3A1	0.0296296	C
SLC40A1	0.248062	AA
SLC40A1	0.265823	AA
SLC39A10	0.141148	C
SLC39A10	0.166134	AA
PARD3B	0.0219298	C
FZD5	0.0243902	AA
UNC80	0.03125	C
ERBB4	0.0206186	C
SMARCAL1	0.107143	AA
CXCR1	0.0127119	AA
SLC11A1	0.0180505	AA
USP37	0.0540541	AA
USP37	0.0547945	AA
CYP27A1	0.0487805	C
MOGAT1	0.0338983	C
NGEF	0.0344828	C
DGKD	0.0392157	C
MROH2A	0.0108254	AA
ACKR3	0.0157618	AA
PER2	0.0526316	AA
OR6B3	0.0327273	C
ANKMY1	0.0189274	AA
HDLBP	0.0184332	C
NEU4	0.0374332	C
RTP5	0.241758	AA
STK35	0.0218341	C
STK35	0.0222222	C
TGM6	0.0178971	AA
ZNF343	0.097561	C
TMC2	0.125	AA
C20orf27	0.248276	AA
PANK2	0.0551724	C
SMOX	0.0447761	C
RALGAPA2	0.0228571	C
ACSS1	0.0273224	C
PYGB	0.0196078	AA
NOL4L	0.0191388	C
ACTL10	0.208198	AA
GGT7	0.0554529	C
FAM83C	0.056338	C
EPB41L1	0.0339506	C
SOGA1	0.0171821	C
RPN2	0.0206897	C
PTPRT	0.0545455	AA
SPATA25	0.0403226	AA
ZNF335	0.0643564	C
ZNF334	0.0952381	AA
SLC13A3	0.0235294	AA
EYA2	0.0172911	AA
DDX27	0.0416667	AA
ADNP	0.142285	AA
NFATC2	0.0409836	AA
CTCFL	0.0294627	C
EDN3	0.297376	C
LAMA5	0.026178	C
RTEL1	0.012987	AA
TPTE	0.0104773	AA
USP25	0.0515021	AA
ITSN1	0.0882353	AA
DOP1B	0.0180995	C
DSCAM	0.0123839	AA
RIPK4	0.0221519	C
PRDM15	0.0461538	C
TRPM2	0.0184502	C
TRPM2	0.064	AA
TRPM2	0.0168067	AA
TRPM2	0.428571	C
KRTAP10-4	0.0526316	AA
KRTAP10-7	0.0434783	AA
COL18A1	0.0444444	AA
SLC19A1	0.0276423	AA
COL6A1	0.0775194	C
IL17RA	0.0275229	C
IL17RA	0.0193798	AA
ADA2	0.315789	AA
CECR2	0.0193798	AA
TUBA8	0.010355	AA
TSSK2	0.083682	AA
ESS2	0.11399	AA
ZNF74	0.0857143	C
ZNF74	0.0302267	AA
SCARF2	0.0260417	AA
LZTR1	0.0392157	AA
CCDC116	0.0221607	C
VPREB1	0.0561798	C
DRICH1	0.030303	AA
ADORA2A	0.047619	AA
SGSM1	0.0447368	C
SGSM1	0.0448549	C
RFPL1	0.0334728	C
MORC2	0.027907	AA
PRR14L	0.0177305	C
RASD2	0.0142857	AA
APOL2	0.0743243	C
MYH9	0.0150376	AA
TRIOBP	0.0131579	C
DDX17	0.0268293	C
APOBEC3G	0.020649	AA
ENTHD1	0.0140056	C
CYP2D6	0.0145455	AA
CYP2D6	0.0138889	AA
PACSIN2	0.0394737	C
CELSR1	0.0268199	C
PLXNB2	0.125	C
MIOX	0.19135	C
SHANK3	0.228916	C
CNTN6	0.0283401	C
TRNT1	0.0330579	AA
ITPR1	0.0328638	AA
ITPR1	0.0273556	AA
CAND2	0.0333333	AA
TOP2B	0.0444444	C
SCN5A	0.0180723	C
SCN5A	0.0246914	AA
CTNNB1	0.0117899	AA
ULK4	0.0165289	AA
AC006059.2	0.0745763	AA
ACKR2	0.0209424	AA
POMGNT2	0.0348259	AA
LIMD1	0.0260223	AA
CXCR6	0.0268949	C
NBEAL2	0.0519481	C
PTPN23	0.192308	AA
PFKFB4	0.0479042	C
SLC26A6	0.0264463	C
GNAI2	0.0145719	C
RAD54L2	0.0136286	AA
ABHD14A-ACY1	0.0426829	C
ITIH1	0.0136986	C
SFMBT1	0.0322581	C
SFMBT1	0.0290909	C
TASOR	0.307107	AA
IL17RD	0.0338983	C
POU1F1	0.032345	AA
DCBLD2	0.0262009	AA
RETNLB	0.0195312	C
NECTIN3	0.0255754	C
SLC35A5	0.0337079	C
CCDC191	0.118943	AA
CFAP91	0.0769231	AA
COPG1	0.228782	C
TMEM108	0.11194	C
A4GNT	0.0458333	C
AGTR1	0.0447761	C
ERICH6	0.0132275	AA
ERICH6	0.0131234	AA
SERPINI2	0.186047	C
MECOM	0.162879	AA
MECOM	0.0379747	C
PHC3	0.0185615	C
GHSR	0.0396825	C
CCDC39	0.0337079	C
ATP11B	0.130435	AA
KLHL24	0.0153846	AA
EEF1AKMT4-ECE2	0.20438	C
EIF4G1	0.186508	C
EHHADH	0.160643	AA
AHSG	0.0226757	C
BCL6	0.265306	AA
TP63	0.0360825	AA
ZDHHC19	0.0179372	C
ZNF732	0.214286	AA
UVSSA	0.0310559	C
HTT	0.18	AA
RGS12	0.0104348	C
RGS12	0.0223464	AA
HGFAC	0.0271739	C
EVC2	0.0502793	C
EVC	0.0678571	AA
SH3TC1	0.0733945	C
SH3TC1	0.0733945	C
CPEB2	0.015444	AA
NWD2	0.0227273	C
ATP8A1	0.0485437	AA
CORIN	0.0338346	C
SLAIN2	0.0252708	AA
FRYL	0.314286	C
FRYL	0.0631579	C
KIT	0.0347826	C
ADGRL3	0.0582524	AA
SHROOM3	0.321951	AA
BMP3	0.244898	C
WDFY3	0.0598007	C
WDFY3	0.0391304	C
MMRN1	0.0384615	AA
PDLIM5	0.0537634	C
C4orf54	0.0235294	AA
TET2	0.0153846	AA
SEC24B	0.245977	AA
KIAA1109	0.0156658	C
HHIP	0.0187793	AA
DCLK2	0.0289855	AA
FBXW7	0.033389	C
NPY1R	0.160173	C
PALLD	0.0759494	C
TENM3	0.0148883	C
SORBS2	0.0578512	AA
SORBS2	0.0333333	C
FAT1	0.0273556	C
FAT1	0.0547945	AA
FAT1	0.034375	AA
ZFP42	0.0333333	C
ZDHHC11B	0.0794045	C
SLC12A7	0.0348361	C
DNAH5	0.102041	C
CPLANE1	0.115942	AA
CPLANE1	0.114286	AA
RICTOR	0.0106383	AA
C9	0.0188679	AA
DAB2	0.032	C
DAB2	0.0321285	C
PARP8	0.0519481	C
PELO	0.0305882	C
ACTBL2	0.0263158	C
MAST4	0.0867769	C
MAP1B	0.180887	AA
MAP1B	0.135802	AA
GFM2	0.0135135	C
ANKRD31	0.0137525	AA
CMYA5	0.0263158	AA
ST8SIA4	0.0555556	C
SLCO4C1	0.0233463	C
TRIM36	0.0666667	C
LVRN	0.0555556	AA
LOX	0.0275862	C
ADAMTS19	0.037037	C
HINT1	0.350877	AA
JADE2	0.0154712	C
TGFBI	0.0315789	AA
KIF20A	0.0248963	AA
KIF20A	0.023622	C
GFRA3	0.0418848	C
SLC4A9	0.0307692	C
PCDHAC2	0.0294785	C
PCDHB8	0.137681	AA
PCDHB8	0.141732	AA
PCDHB16	0.0591398	C
PCDHGB1	0.0265957	AA
PCDHGA11	0.0148305	C
YIPF5	0.0322581	AA
ARHGEF37	0.076087	AA
LARP1	0.0409357	AA
SGCD	0.0211765	AA
HAVCR1	0.122324	C
EBF1	0.0266667	C
CCNJL	0.0869565	C
ZBED8	0.0208333	C
RPL26L1	0.0106157	C
HIGD2A	0.0268199	C
GRK6	0.0173913	AA
FAM193B	0.18007	AA
FLT4	0.0411392	C
ZFP62	0.0141129	AA
IRF4	0.0294118	C
CAGE1	0.0434783	C
JARID2	0.0323276	C
MYLIP	0.0239234	C
GMPR	0.0121396	AA
NFKBIL1	0.0287356	C
BAG6	0.0178571	C
NOTCH4	0.345133	AA
TAP1	0.0287356	AA
RGL2	0.0446429	C
SCUBE3	0.037037	C
CDKN1A	0.0745342	C
KCNK5	0.0181818	AA
KIF6	0.030303	AA
FRS3	0.03125	C
BICRAL	0.0532544	C
PTK7	0.0115979	AA
PGK2	0.202128	AA
RAB23	0.0207469	AA
KHDRBS2	0.293103	C
COL9A1	0.021164	C
COL12A1	0.0483271	C
SIM1	0.0271903	C
AK9	0.0540541	C
RFX6	0.1875	AA
ARFGEF3	0.0193237	C
STXBP5	0.025878	AA
TIAM2	0.056338	AA
ARID1B	0.011976	AA
SERAC1	0.0792079	C
C6orf118	0.0265781	AA
TBXT	0.170732	C
TBXT	0.147368	AA
THBS2	0.0222222	AA
TMEM184A	0.0673077	AA
SDK1	0.0322581	C
FSCN1	0.0221607	C
MIOS	0.0212766	AA
MIOS	0.0393258	C
NXPH1	0.0222222	C
THSD7A	0.0304183	AA
THSD7A	0.0216802	C
ETV1	0.0267857	C
PRPS1L1	0.0427011	C
PRPS1L1	0.199492	AA
POLR1F	0.0669456	C
SP4	0.0188679	C
HOXA3	0.0461538	AA
NOD1	0.0378788	AA
NOD1	0.0252525	AA
KBTBD2	0.0178174	AA
ELMO1	0.015873	C
DDX56	0.0176211	AA
OGDH	0.0272727	AA
IKZF1	0.0393701	C
EGFR	0.193548	AA
TYW1	0.0162413	C
TYW1B	0.0460526	C
NSUN5	0.0155763	AA
TMEM120A	0.0163399	C
MAGI2	0.16875	AA
DMTF1	0.178295	C
ABCB1	0.0747664	C
DBF4	0.0555556	C
ADAM22	0.0333333	C
ZNF804B	0.046875	AA
VPS50	0.0516854	AA
PDK4	0.0352941	AA
PDK4	0.104651	AA
PDK4	0.104651	AA
DYNC1I1	0.1	AA
TECPR1	0.032967	C
TECPR1	0.201299	C
TRRAP	0.0123675	C
TRRAP	0.0192308	C
TRRAP	0.0425532	C
ZNF789	0.030303	C
ZKSCAN5	0.0157895	AA
LRCH4	0.0274443	C
EPHB4	0.0193906	C
MUC3A	0.150649	AA
MUC3A	0.152019	C
MUC3A	0.0295858	C
MUC3A	0.449115	AA
MUC17	0.232962	AA
ORAI2	0.0139165	AA
RELN	0.141956	AA
RELN	0.21134	C
RELN	0.0225225	C
CBLL1	0.0194175	C
LRRC4	0.0207612	C
PLXNA4	0.0355987	C
KIAA1549	0.0206612	AA
MGAM	0.0347826	C
MGAM	0.042328	AA
TAS2R39	0.128866	C
EPHA1	0.0162413	AA
ZNF783	0.0728477	C
ESYT2	0.0257426	AA
CSMD1	0.0277778	C
GFRA2	0.0151134	C
XPO7	0.0199203	AA
PIWIL2	0.0458716	AA
CCAR2	0.0641026	C
WRN	0.0882353	C
NSD3	0.242647	AA
FGFR1	0.0150754	AA
ANK1	0.0447761	C
PXDNL	0.194631	C
RB1CC1	0.0110957	AA
NSMAF	0.0258621	C
CA3	0.0423729	AA
MMP16	0.0408719	C
VPS13B	0.0299145	C
VPS13B	0.0240964	AA
DCAF13	0.0257143	C
EXT1	0.0325733	C
ENPP2	0.0372671	AA
ST3GAL1	0.0530303	C
FAM135B	0.0194175	C
KCNK9	0.027933	C
AGO2	0.0977918	C
SLC45A4	0.0107527	AA
ADGRB1	0.0581818	AA
JRK	0.0310345	C
LYPD2	0.0183028	C
MROH6	0.0232558	C
ZNF707	0.0133333	C
ZNF707	0.0189394	AA
FAM83H	0.0333333	C
FAM83H	0.0324675	C
EPPK1	0.0384615	AA
EPPK1	0.037037	AA
EPPK1	0.0298507	C
EPPK1	0.0113636	AA
GRINA	0.0138889	C
MAF1	0.0119522	C
HSF1	0.0384615	C
TONSL	0.0246914	AA
ARHGAP39	0.0147992	C
RIC1	0.0310559	C
RANBP6	0.0217391	AA
UHRF2	0.0952381	AA
UHRF2	0.0952381	AA
TLN1	0.015625	AA
TMEM8B	0.019685	C
HRCT1	0.141304	C
TOMM5	0.0275229	C
SHB	0.0187166	AA
SHB	0.0347222	C
C9orf85	0.0416667	AA
TLE1	0.0469799	AA
MFSD14B	0.025	AA
CCDC180	0.0641026	C
RNF20	0.052356	C
OR13C3	0.0235294	AA
ABCA1	0.0255102	AA
SHOC1	0.0490196	AA
ZNF618	0.0321716	C
ASTN2	0.0268817	AA
OR1N2	0.0326087	C
OR1N2	0.0176322	C
DENND1A	0.070922	C
RABEPK	0.0642857	C
GAPVD1	0.0325203	AA
LRSAM1	0.0273438	C
SLC27A4	0.0193741	AA
SLC27A4	0.0183486	AA
DOLK	0.226415	C
USP20	0.025	AA
USP20	0.195652	AA
USP20	0.207792	AA
HMCN2	0.0681818	AA
SETX	0.0204082	AA
CAMSAP1	0.162037	AA
SNAPC4	0.0192308	AA
INPP5E	0.0190217	C
NOTCH1	0.0208333	AA
NOTCH1	0.0275862	C
NOTCH1	0.0962733	C
NOTCH1	0.0126437	C
NOTCH1	0.026178	AA
FBXW5	0.0102696	AA
TPRN	0.037037	AA
MT-ND1	0.0983607	C
TLR7	0.029703	C
BMX	0.0255319	C
NHS	0.0361446	C
PHKA2	0.277143	C
PDHA1	0.037037	C
PTCHD1	0.0174757	AA
PTCHD1	0.0200803	C
SUPT20HL1	0.0291971	AA
IL1RAPL1	0.0691489	AA
SRPX	0.0275229	C
MAOB	0.0330579	AA
CHST7	0.0278746	AA
ZNF41	0.0393701	C
ARAF	0.0387097	C
KCND1	0.133574	C
CCDC120	0.0410959	C
EZHIP	0.0433526	C
GSPT2	0.0364964	AA
GPR173	0.0121951	AA
FAM104B	0.0496454	AA
IL2RG	0.0535714	C
PGAM4	0.047619	C
ARMCX4	0.0313725	C
GPRASP1	0.0121107	AA
PAK3	0.0409836	C
CAPN6	0.171821	C
LONRF3	0.0478469	C
SLC25A5	0.0289017	AA
ZBTB33	0.0178117	AA
TENM1	0.0203562	AA
TENM1	0.0357143	C
TEX13C	0.0297952	AA
DCAF12L1	0.0166113	AA
DCAF12L1	0.0194175	AA
ADGRG4	0.0384615	C
RBMX	0.103448	AA
ZIC3	0.0216606	C
MAGEC1	0.0496894	C
HSFX1	0.0222222	C
MAMLD1	0.049505	AA
PLXNB3	0.0181612	C
TMEM187	0.0625	C
PLXNA3	0.0376176	C
LAGE3	0.0347222	C
F8	0.0289855	C

## Sheet: Fig. 2B
ID	Description	pvalue	p.adjust
GO:0001837	Epithelial to mesenchymal transition	0.000471172	0.0195199
GO:0002064	Epithelial cell development	0.000747038	0.0195199
GO:0048762	Mesenchymal cell differentiation	0.00104351	0.0195199
GO:0060485	Mesenchyme development	0.00160412	0.0195199
GO:0060562	Epithelial tube morphogenesis	0.00183506	0.0195199

## Sheet: Fig. 2C
Description	pvalue	p.adjust
Positive regulation of protein transport	0.000715816	0.0354615
Positive regulation of establishment of protein localization	0.000795535	0.0354615
Manganese ion transmembrane transport	0.00158629	0.0354615
Positive regulation of protein localization	0.00167702	0.0354615
Estrous cycle	0.00222034	0.0354615

## Sheet: Fig. 3A
gene1	gene2	pValue	oddsRatio	00	11	01	10	pAdj	Event	pair	event_ratio
CNTN2	CLCNKB	0.00735294	Inf	15	2	0	0	0.185224	Co_Occurence	CLCNKB, CNTN2	'2/0
MIOS	CLCNKB	0.00735294	Inf	15	2	0	0	0.185224	Co_Occurence	CLCNKB, MIOS	'2/0
ZZEF1	CLCNKB	0.00735294	Inf	15	2	0	0	0.185224	Co_Occurence	CLCNKB, ZZEF1	'2/0
MIOS	CNTN2	0.00735294	Inf	15	2	0	0	0.185224	Co_Occurence	CNTN2, MIOS	'2/0
ZZEF1	CNTN2	0.00735294	Inf	15	2	0	0	0.185224	Co_Occurence	CNTN2, ZZEF1	'2/0
OBSCN	FAT1	0.00735294	Inf	15	2	0	0	0.185224	Co_Occurence	FAT1, OBSCN	'2/0
RELN	FAT1	0.00735294	Inf	15	2	0	0	0.185224	Co_Occurence	FAT1, RELN	'2/0
TMCO3	FAT1	0.00735294	Inf	15	2	0	0	0.185224	Co_Occurence	FAT1, TMCO3	'2/0
OR1N2	FRYL	0.00735294	Inf	15	2	0	0	0.185224	Co_Occurence	FRYL, OR1N2	'2/0
NLRC5	KIF20A	0.00735294	Inf	15	2	0	0	0.185224	Co_Occurence	KIF20A, NLRC5	'2/0
PRPS1L1	MGAM	0.00735294	Inf	15	2	0	0	0.185224	Co_Occurence	MGAM, PRPS1L1	'2/0
ZZEF1	MIOS	0.00735294	Inf	15	2	0	0	0.185224	Co_Occurence	MIOS, ZZEF1	'2/0
NAV1	MISP	0.00735294	Inf	15	2	0	0	0.185224	Co_Occurence	MISP, NAV1	'2/0
RELN	OBSCN	0.00735294	Inf	15	2	0	0	0.185224	Co_Occurence	OBSCN, RELN	'2/0
TMCO3	OBSCN	0.00735294	Inf	15	2	0	0	0.185224	Co_Occurence	OBSCN, TMCO3	'2/0
TMCO3	RELN	0.00735294	Inf	15	2	0	0	0.185224	Co_Occurence	RELN, TMCO3	'2/0
XRCC1	SORBS2	0.00735294	Inf	15	2	0	0	0.185224	Co_Occurence	SORBS2, XRCC1	'2/0
THSD7A	TENM1	0.00735294	Inf	15	2	0	0	0.185224	Co_Occurence	TENM1, THSD7A	'2/0
TRRAP	TRPM2	0.00735294	Inf	15	2	0	0	0.185224	Co_Occurence	TRPM2, TRRAP	'2/0
TTN	ANKRD24	0.0220588	Inf	14	2	0	1	0.486213	Co_Occurence	ANKRD24, TTN	'2/1
TTN	FAT1	0.0220588	Inf	14	2	0	1	0.486213	Co_Occurence	FAT1, TTN	'2/1
TTN	OBSCN	0.0220588	Inf	14	2	0	1	0.486213	Co_Occurence	OBSCN, TTN	'2/1
TTN	OR2L2	0.0220588	Inf	14	2	0	1	0.486213	Co_Occurence	OR2L2, TTN	'2/1
TTN	RELN	0.0220588	Inf	14	2	0	1	0.486213	Co_Occurence	RELN, TTN	'2/1
TTN	TMCO3	0.0220588	Inf	14	2	0	1	0.486213	Co_Occurence	TMCO3, TTN	'2/1
NOTCH1	MISP	0.0441176	Inf	13	2	0	2	0.566107	Co_Occurence	MISP, NOTCH1	'2/2
NOTCH1	MYO1C	0.0441176	Inf	13	2	0	2	0.566107	Co_Occurence	MYO1C, NOTCH1	'2/2
NOTCH1	NAV1	0.0441176	Inf	13	2	0	2	0.566107	Co_Occurence	NAV1, NOTCH1	'2/2
NOTCH1	NCOA1	0.0441176	Inf	13	2	0	2	0.566107	Co_Occurence	NCOA1, NOTCH1	'2/2
NOTCH1	RGS12	0.0441176	Inf	13	2	0	2	0.566107	Co_Occurence	NOTCH1, RGS12	'2/2
NOTCH1	VPS13B	0.0441176	Inf	13	2	0	2	0.566107	Co_Occurence	NOTCH1, VPS13B	'2/2
CDH23	ANAPC1	0.227941	10.247	14	1	1	1	0.566107	Co_Occurence	ANAPC1, CDH23	'1/2
MYO1C	ANAPC1	0.227941	10.247	14	1	1	1	0.566107	Co_Occurence	ANAPC1, MYO1C	'1/2
TRPM2	ANAPC1	0.227941	10.247	14	1	1	1	0.566107	Co_Occurence	ANAPC1, TRPM2	'1/2
TRRAP	ANAPC1	0.227941	10.247	14	1	1	1	0.566107	Co_Occurence	ANAPC1, TRRAP	'1/2
VPS13B	ANAPC1	0.227941	10.247	14	1	1	1	0.566107	Co_Occurence	ANAPC1, VPS13B	'1/2
FAT1	ANKRD24	0.227941	10.247	14	1	1	1	0.566107	Co_Occurence	ANKRD24, FAT1	'1/2
OBSCN	ANKRD24	0.227941	10.247	14	1	1	1	0.566107	Co_Occurence	ANKRD24, OBSCN	'1/2
OR2L2	ANKRD24	0.227941	10.247	14	1	1	1	0.566107	Co_Occurence	ANKRD24, OR2L2	'1/2
RELN	ANKRD24	0.227941	10.247	14	1	1	1	0.566107	Co_Occurence	ANKRD24, RELN	'1/2
SCN5A	ANKRD24	0.227941	10.247	14	1	1	1	0.566107	Co_Occurence	ANKRD24, SCN5A	'1/2
SLC27A4	ANKRD24	0.227941	10.247	14	1	1	1	0.566107	Co_Occurence	ANKRD24, SLC27A4	'1/2
SLC40A1	ANKRD24	0.227941	10.247	14	1	1	1	0.566107	Co_Occurence	ANKRD24, SLC40A1	'1/2
TMCO3	ANKRD24	0.227941	10.247	14	1	1	1	0.566107	Co_Occurence	ANKRD24, TMCO3	'1/2
USP24	ANKRD24	0.227941	10.247	14	1	1	1	0.566107	Co_Occurence	ANKRD24, USP24	'1/2
CLCNKB	BAG3	0.227941	10.247	14	1	1	1	0.566107	Co_Occurence	BAG3, CLCNKB	'1/2
CNTN2	BAG3	0.227941	10.247	14	1	1	1	0.566107	Co_Occurence	BAG3, CNTN2	'1/2
ITPR1	BAG3	0.227941	10.247	14	1	1	1	0.566107	Co_Occurence	BAG3, ITPR1	'1/2
KIF20A	BAG3	0.227941	10.247	14	1	1	1	0.566107	Co_Occurence	BAG3, KIF20A	'1/2
MIOS	BAG3	0.227941	10.247	14	1	1	1	0.566107	Co_Occurence	BAG3, MIOS	'1/2
NLRC5	BAG3	0.227941	10.247	14	1	1	1	0.566107	Co_Occurence	BAG3, NLRC5	'1/2
SYTL2	BAG3	0.227941	10.247	14	1	1	1	0.566107	Co_Occurence	BAG3, SYTL2	'1/2
ZNF707	BAG3	0.227941	10.247	14	1	1	1	0.566107	Co_Occurence	BAG3, ZNF707	'1/2
ZZEF1	BAG3	0.227941	10.247	14	1	1	1	0.566107	Co_Occurence	BAG3, ZZEF1	'1/2
SORBS2	CDH23	0.227941	10.247	14	1	1	1	0.566107	Co_Occurence	CDH23, SORBS2	'1/2
TRPM2	CDH23	0.227941	10.247	14	1	1	1	0.566107	Co_Occurence	CDH23, TRPM2	'1/2
TRRAP	CDH23	0.227941	10.247	14	1	1	1	0.566107	Co_Occurence	CDH23, TRRAP	'1/2
XRCC1	CDH23	0.227941	10.247	14	1	1	1	0.566107	Co_Occurence	CDH23, XRCC1	'1/2
FAT1	CLCNKB	0.227941	10.247	14	1	1	1	0.566107	Co_Occurence	CLCNKB, FAT1	'1/2
FRYL	CLCNKB	0.227941	10.247	14	1	1	1	0.566107	Co_Occurence	CLCNKB, FRYL	'1/2
ITPR1	CLCNKB	0.227941	10.247	14	1	1	1	0.566107	Co_Occurence	CLCNKB, ITPR1	'1/2
KIF20A	CLCNKB	0.227941	10.247	14	1	1	1	0.566107	Co_Occurence	CLCNKB, KIF20A	'1/2
MGAM	CLCNKB	0.227941	10.247	14	1	1	1	0.566107	Co_Occurence	CLCNKB, MGAM	'1/2
MISP	CLCNKB	0.227941	10.247	14	1	1	1	0.566107	Co_Occurence	CLCNKB, MISP	'1/2
NAV1	CLCNKB	0.227941	10.247	14	1	1	1	0.566107	Co_Occurence	CLCNKB, NAV1	'1/2
NCOA1	CLCNKB	0.227941	10.247	14	1	1	1	0.566107	Co_Occurence	CLCNKB, NCOA1	'1/2
NLRC5	CLCNKB	0.227941	10.247	14	1	1	1	0.566107	Co_Occurence	CLCNKB, NLRC5	'1/2
OBSCN	CLCNKB	0.227941	10.247	14	1	1	1	0.566107	Co_Occurence	CLCNKB, OBSCN	'1/2
OR1N2	CLCNKB	0.227941	10.247	14	1	1	1	0.566107	Co_Occurence	CLCNKB, OR1N2	'1/2
OR2L2	CLCNKB	0.227941	10.247	14	1	1	1	0.566107	Co_Occurence	CLCNKB, OR2L2	'1/2
PRPS1L1	CLCNKB	0.227941	10.247	14	1	1	1	0.566107	Co_Occurence	CLCNKB, PRPS1L1	'1/2
RELN	CLCNKB	0.227941	10.247	14	1	1	1	0.566107	Co_Occurence	CLCNKB, RELN	'1/2
SORBS2	CLCNKB	0.227941	10.247	14	1	1	1	0.566107	Co_Occurence	CLCNKB, SORBS2	'1/2
TENM1	CLCNKB	0.227941	10.247	14	1	1	1	0.566107	Co_Occurence	CLCNKB, TENM1	'1/2
THSD7A	CLCNKB	0.227941	10.247	14	1	1	1	0.566107	Co_Occurence	CLCNKB, THSD7A	'1/2
TMCO3	CLCNKB	0.227941	10.247	14	1	1	1	0.566107	Co_Occurence	CLCNKB, TMCO3	'1/2
TRPM2	CLCNKB	0.227941	10.247	14	1	1	1	0.566107	Co_Occurence	CLCNKB, TRPM2	'1/2
TRRAP	CLCNKB	0.227941	10.247	14	1	1	1	0.566107	Co_Occurence	CLCNKB, TRRAP	'1/2
VPS13B	CLCNKB	0.227941	10.247	14	1	1	1	0.566107	Co_Occurence	CLCNKB, VPS13B	'1/2
XRCC1	CLCNKB	0.227941	10.247	14	1	1	1	0.566107	Co_Occurence	CLCNKB, XRCC1	'1/2
ZNF707	CLCNKB	0.227941	10.247	14	1	1	1	0.566107	Co_Occurence	CLCNKB, ZNF707	'1/2
FAT1	CNTN2	0.227941	10.247	14	1	1	1	0.566107	Co_Occurence	CNTN2, FAT1	'1/2
FRYL	CNTN2	0.227941	10.247	14	1	1	1	0.566107	Co_Occurence	CNTN2, FRYL	'1/2
ITPR1	CNTN2	0.227941	10.247	14	1	1	1	0.566107	Co_Occurence	CNTN2, ITPR1	'1/2
KIF20A	CNTN2	0.227941	10.247	14	1	1	1	0.566107	Co_Occurence	CNTN2, KIF20A	'1/2
MGAM	CNTN2	0.227941	10.247	14	1	1	1	0.566107	Co_Occurence	CNTN2, MGAM	'1/2
MISP	CNTN2	0.227941	10.247	14	1	1	1	0.566107	Co_Occurence	CNTN2, MISP	'1/2
NAV1	CNTN2	0.227941	10.247	14	1	1	1	0.566107	Co_Occurence	CNTN2, NAV1	'1/2
NCOA1	CNTN2	0.227941	10.247	14	1	1	1	0.566107	Co_Occurence	CNTN2, NCOA1	'1/2
NLRC5	CNTN2	0.227941	10.247	14	1	1	1	0.566107	Co_Occurence	CNTN2, NLRC5	'1/2
OBSCN	CNTN2	0.227941	10.247	14	1	1	1	0.566107	Co_Occurence	CNTN2, OBSCN	'1/2
OR1N2	CNTN2	0.227941	10.247	14	1	1	1	0.566107	Co_Occurence	CNTN2, OR1N2	'1/2
OR2L2	CNTN2	0.227941	10.247	14	1	1	1	0.566107	Co_Occurence	CNTN2, OR2L2	'1/2
PRPS1L1	CNTN2	0.227941	10.247	14	1	1	1	0.566107	Co_Occurence	CNTN2, PRPS1L1	'1/2
RELN	CNTN2	0.227941	10.247	14	1	1	1	0.566107	Co_Occurence	CNTN2, RELN	'1/2
SORBS2	CNTN2	0.227941	10.247	14	1	1	1	0.566107	Co_Occurence	CNTN2, SORBS2	'1/2
TENM1	CNTN2	0.227941	10.247	14	1	1	1	0.566107	Co_Occurence	CNTN2, TENM1	'1/2
THSD7A	CNTN2	0.227941	10.247	14	1	1	1	0.566107	Co_Occurence	CNTN2, THSD7A	'1/2
TMCO3	CNTN2	0.227941	10.247	14	1	1	1	0.566107	Co_Occurence	CNTN2, TMCO3	'1/2
TRPM2	CNTN2	0.227941	10.247	14	1	1	1	0.566107	Co_Occurence	CNTN2, TRPM2	'1/2
TRRAP	CNTN2	0.227941	10.247	14	1	1	1	0.566107	Co_Occurence	CNTN2, TRRAP	'1/2
VPS13B	CNTN2	0.227941	10.247	14	1	1	1	0.566107	Co_Occurence	CNTN2, VPS13B	'1/2
XRCC1	CNTN2	0.227941	10.247	14	1	1	1	0.566107	Co_Occurence	CNTN2, XRCC1	'1/2
ZNF707	CNTN2	0.227941	10.247	14	1	1	1	0.566107	Co_Occurence	CNTN2, ZNF707	'1/2
FRYL	FAT1	0.227941	10.247	14	1	1	1	0.566107	Co_Occurence	FAT1, FRYL	'1/2
KIF20A	FAT1	0.227941	10.247	14	1	1	1	0.566107	Co_Occurence	FAT1, KIF20A	'1/2
MGAM	FAT1	0.227941	10.247	14	1	1	1	0.566107	Co_Occurence	FAT1, MGAM	'1/2
MIOS	FAT1	0.227941	10.247	14	1	1	1	0.566107	Co_Occurence	FAT1, MIOS	'1/2
MISP	FAT1	0.227941	10.247	14	1	1	1	0.566107	Co_Occurence	FAT1, MISP	'1/2
NAV1	FAT1	0.227941	10.247	14	1	1	1	0.566107	Co_Occurence	FAT1, NAV1	'1/2
NCOA1	FAT1	0.227941	10.247	14	1	1	1	0.566107	Co_Occurence	FAT1, NCOA1	'1/2
NLRC5	FAT1	0.227941	10.247	14	1	1	1	0.566107	Co_Occurence	FAT1, NLRC5	'1/2
OR1N2	FAT1	0.227941	10.247	14	1	1	1	0.566107	Co_Occurence	FAT1, OR1N2	'1/2
OR2L2	FAT1	0.227941	10.247	14	1	1	1	0.566107	Co_Occurence	FAT1, OR2L2	'1/2
PRPS1L1	FAT1	0.227941	10.247	14	1	1	1	0.566107	Co_Occurence	FAT1, PRPS1L1	'1/2
SCN5A	FAT1	0.227941	10.247	14	1	1	1	0.566107	Co_Occurence	FAT1, SCN5A	'1/2
SLC27A4	FAT1	0.227941	10.247	14	1	1	1	0.566107	Co_Occurence	FAT1, SLC27A4	'1/2
SORBS2	FAT1	0.227941	10.247	14	1	1	1	0.566107	Co_Occurence	FAT1, SORBS2	'1/2
TENM1	FAT1	0.227941	10.247	14	1	1	1	0.566107	Co_Occurence	FAT1, TENM1	'1/2
THSD7A	FAT1	0.227941	10.247	14	1	1	1	0.566107	Co_Occurence	FAT1, THSD7A	'1/2
TRPM2	FAT1	0.227941	10.247	14	1	1	1	0.566107	Co_Occurence	FAT1, TRPM2	'1/2
TRRAP	FAT1	0.227941	10.247	14	1	1	1	0.566107	Co_Occurence	FAT1, TRRAP	'1/2
USP24	FAT1	0.227941	10.247	14	1	1	1	0.566107	Co_Occurence	FAT1, USP24	'1/2
VPS13B	FAT1	0.227941	10.247	14	1	1	1	0.566107	Co_Occurence	FAT1, VPS13B	'1/2
XRCC1	FAT1	0.227941	10.247	14	1	1	1	0.566107	Co_Occurence	FAT1, XRCC1	'1/2
ZZEF1	FAT1	0.227941	10.247	14	1	1	1	0.566107	Co_Occurence	FAT1, ZZEF1	'1/2
SALL3	FLG	0.227941	10.247	14	1	1	1	0.566107	Co_Occurence	FLG, SALL3	'1/2
SLC27A4	FLG	0.227941	10.247	14	1	1	1	0.566107	Co_Occurence	FLG, SLC27A4	'1/2
TASOR2	FLG	0.227941	10.247	14	1	1	1	0.566107	Co_Occurence	FLG, TASOR2	'1/2
KIF20A	FRYL	0.227941	10.247	14	1	1	1	0.566107	Co_Occurence	FRYL, KIF20A	'1/2
MGAM	FRYL	0.227941	10.247	14	1	1	1	0.566107	Co_Occurence	FRYL, MGAM	'1/2
MIOS	FRYL	0.227941	10.247	14	1	1	1	0.566107	Co_Occurence	FRYL, MIOS	'1/2
MISP	FRYL	0.227941	10.247	14	1	1	1	0.566107	Co_Occurence	FRYL, MISP	'1/2
NAV1	FRYL	0.227941	10.247	14	1	1	1	0.566107	Co_Occurence	FRYL, NAV1	'1/2
NCOA1	FRYL	0.227941	10.247	14	1	1	1	0.566107	Co_Occurence	FRYL, NCOA1	'1/2
NLRC5	FRYL	0.227941	10.247	14	1	1	1	0.566107	Co_Occurence	FRYL, NLRC5	'1/2
OBSCN	FRYL	0.227941	10.247	14	1	1	1	0.566107	Co_Occurence	FRYL, OBSCN	'1/2
OR2L2	FRYL	0.227941	10.247	14	1	1	1	0.566107	Co_Occurence	FRYL, OR2L2	'1/2
PRPS1L1	FRYL	0.227941	10.247	14	1	1	1	0.566107	Co_Occurence	FRYL, PRPS1L1	'1/2
RELN	FRYL	0.227941	10.247	14	1	1	1	0.566107	Co_Occurence	FRYL, RELN	'1/2
SORBS2	FRYL	0.227941	10.247	14	1	1	1	0.566107	Co_Occurence	FRYL, SORBS2	'1/2
TENM1	FRYL	0.227941	10.247	14	1	1	1	0.566107	Co_Occurence	FRYL, TENM1	'1/2
THSD7A	FRYL	0.227941	10.247	14	1	1	1	0.566107	Co_Occurence	FRYL, THSD7A	'1/2
TMCO3	FRYL	0.227941	10.247	14	1	1	1	0.566107	Co_Occurence	FRYL, TMCO3	'1/2
TRPM2	FRYL	0.227941	10.247	14	1	1	1	0.566107	Co_Occurence	FRYL, TRPM2	'1/2
TRRAP	FRYL	0.227941	10.247	14	1	1	1	0.566107	Co_Occurence	FRYL, TRRAP	'1/2
VPS13B	FRYL	0.227941	10.247	14	1	1	1	0.566107	Co_Occurence	FRYL, VPS13B	'1/2
XRCC1	FRYL	0.227941	10.247	14	1	1	1	0.566107	Co_Occurence	FRYL, XRCC1	'1/2
ZZEF1	FRYL	0.227941	10.247	14	1	1	1	0.566107	Co_Occurence	FRYL, ZZEF1	'1/2
MIOS	ITPR1	0.227941	10.247	14	1	1	1	0.566107	Co_Occurence	ITPR1, MIOS	'1/2
NCOA1	ITPR1	0.227941	10.247	14	1	1	1	0.566107	Co_Occurence	ITPR1, NCOA1	'1/2
RGS12	ITPR1	0.227941	10.247	14	1	1	1	0.566107	Co_Occurence	ITPR1, RGS12	'1/2
SLC40A1	ITPR1	0.227941	10.247	14	1	1	1	0.566107	Co_Occurence	ITPR1, SLC40A1	'1/2
ZNF707	ITPR1	0.227941	10.247	14	1	1	1	0.566107	Co_Occurence	ITPR1, ZNF707	'1/2
ZZEF1	ITPR1	0.227941	10.247	14	1	1	1	0.566107	Co_Occurence	ITPR1, ZZEF1	'1/2
MGAM	KIF20A	0.227941	10.247	14	1	1	1	0.566107	Co_Occurence	KIF20A, MGAM	'1/2
MIOS	KIF20A	0.227941	10.247	14	1	1	1	0.566107	Co_Occurence	KIF20A, MIOS	'1/2
MISP	KIF20A	0.227941	10.247	14	1	1	1	0.566107	Co_Occurence	KIF20A, MISP	'1/2
NAV1	KIF20A	0.227941	10.247	14	1	1	1	0.566107	Co_Occurence	KIF20A, NAV1	'1/2
NCOA1	KIF20A	0.227941	10.247	14	1	1	1	0.566107	Co_Occurence	KIF20A, NCOA1	'1/2
OBSCN	KIF20A	0.227941	10.247	14	1	1	1	0.566107	Co_Occurence	KIF20A, OBSCN	'1/2
OR1N2	KIF20A	0.227941	10.247	14	1	1	1	0.566107	Co_Occurence	KIF20A, OR1N2	'1/2
OR2L2	KIF20A	0.227941	10.247	14	1	1	1	0.566107	Co_Occurence	KIF20A, OR2L2	'1/2
PRPS1L1	KIF20A	0.227941	10.247	14	1	1	1	0.566107	Co_Occurence	KIF20A, PRPS1L1	'1/2
RELN	KIF20A	0.227941	10.247	14	1	1	1	0.566107	Co_Occurence	KIF20A, RELN	'1/2
SORBS2	KIF20A	0.227941	10.247	14	1	1	1	0.566107	Co_Occurence	KIF20A, SORBS2	'1/2
SYTL2	KIF20A	0.227941	10.247	14	1	1	1	0.566107	Co_Occurence	KIF20A, SYTL2	'1/2
TENM1	KIF20A	0.227941	10.247	14	1	1	1	0.566107	Co_Occurence	KIF20A, TENM1	'1/2
THSD7A	KIF20A	0.227941	10.247	14	1	1	1	0.566107	Co_Occurence	KIF20A, THSD7A	'1/2
TMCO3	KIF20A	0.227941	10.247	14	1	1	1	0.566107	Co_Occurence	KIF20A, TMCO3	'1/2
TRPM2	KIF20A	0.227941	10.247	14	1	1	1	0.566107	Co_Occurence	KIF20A, TRPM2	'1/2
TRRAP	KIF20A	0.227941	10.247	14	1	1	1	0.566107	Co_Occurence	KIF20A, TRRAP	'1/2
VPS13B	KIF20A	0.227941	10.247	14	1	1	1	0.566107	Co_Occurence	KIF20A, VPS13B	'1/2
XRCC1	KIF20A	0.227941	10.247	14	1	1	1	0.566107	Co_Occurence	KIF20A, XRCC1	'1/2
ZZEF1	KIF20A	0.227941	10.247	14	1	1	1	0.566107	Co_Occurence	KIF20A, ZZEF1	'1/2
USP24	MAP1B	0.227941	10.247	14	1	1	1	0.566107	Co_Occurence	MAP1B, USP24	'1/2
MIOS	MGAM	0.227941	10.247	14	1	1	1	0.566107	Co_Occurence	MGAM, MIOS	'1/2
MISP	MGAM	0.227941	10.247	14	1	1	1	0.566107	Co_Occurence	MGAM, MISP	'1/2
NAV1	MGAM	0.227941	10.247	14	1	1	1	0.566107	Co_Occurence	MGAM, NAV1	'1/2
NCOA1	MGAM	0.227941	10.247	14	1	1	1	0.566107	Co_Occurence	MGAM, NCOA1	'1/2
NLRC5	MGAM	0.227941	10.247	14	1	1	1	0.566107	Co_Occurence	MGAM, NLRC5	'1/2
OBSCN	MGAM	0.227941	10.247	14	1	1	1	0.566107	Co_Occurence	MGAM, OBSCN	'1/2
OR1N2	MGAM	0.227941	10.247	14	1	1	1	0.566107	Co_Occurence	MGAM, OR1N2	'1/2
OR2L2	MGAM	0.227941	10.247	14	1	1	1	0.566107	Co_Occurence	MGAM, OR2L2	'1/2
RELN	MGAM	0.227941	10.247	14	1	1	1	0.566107	Co_Occurence	MGAM, RELN	'1/2
SORBS2	MGAM	0.227941	10.247	14	1	1	1	0.566107	Co_Occurence	MGAM, SORBS2	'1/2
TENM1	MGAM	0.227941	10.247	14	1	1	1	0.566107	Co_Occurence	MGAM, TENM1	'1/2
THSD7A	MGAM	0.227941	10.247	14	1	1	1	0.566107	Co_Occurence	MGAM, THSD7A	'1/2
TMCO3	MGAM	0.227941	10.247	14	1	1	1	0.566107	Co_Occurence	MGAM, TMCO3	'1/2
TRPM2	MGAM	0.227941	10.247	14	1	1	1	0.566107	Co_Occurence	MGAM, TRPM2	'1/2
TRRAP	MGAM	0.227941	10.247	14	1	1	1	0.566107	Co_Occurence	MGAM, TRRAP	'1/2
VPS13B	MGAM	0.227941	10.247	14	1	1	1	0.566107	Co_Occurence	MGAM, VPS13B	'1/2
XRCC1	MGAM	0.227941	10.247	14	1	1	1	0.566107	Co_Occurence	MGAM, XRCC1	'1/2
ZZEF1	MGAM	0.227941	10.247	14	1	1	1	0.566107	Co_Occurence	MGAM, ZZEF1	'1/2
MISP	MIOS	0.227941	10.247	14	1	1	1	0.566107	Co_Occurence	MIOS, MISP	'1/2
NAV1	MIOS	0.227941	10.247	14	1	1	1	0.566107	Co_Occurence	MIOS, NAV1	'1/2
NCOA1	MIOS	0.227941	10.247	14	1	1	1	0.566107	Co_Occurence	MIOS, NCOA1	'1/2
NLRC5	MIOS	0.227941	10.247	14	1	1	1	0.566107	Co_Occurence	MIOS, NLRC5	'1/2
OBSCN	MIOS	0.227941	10.247	14	1	1	1	0.566107	Co_Occurence	MIOS, OBSCN	'1/2
OR1N2	MIOS	0.227941	10.247	14	1	1	1	0.566107	Co_Occurence	MIOS, OR1N2	'1/2
OR2L2	MIOS	0.227941	10.247	14	1	1	1	0.566107	Co_Occurence	MIOS, OR2L2	'1/2
PRPS1L1	MIOS	0.227941	10.247	14	1	1	1	0.566107	Co_Occurence	MIOS, PRPS1L1	'1/2
RELN	MIOS	0.227941	10.247	14	1	1	1	0.566107	Co_Occurence	MIOS, RELN	'1/2
SORBS2	MIOS	0.227941	10.247	14	1	1	1	0.566107	Co_Occurence	MIOS, SORBS2	'1/2
TENM1	MIOS	0.227941	10.247	14	1	1	1	0.566107	Co_Occurence	MIOS, TENM1	'1/2
THSD7A	MIOS	0.227941	10.247	14	1	1	1	0.566107	Co_Occurence	MIOS, THSD7A	'1/2
TMCO3	MIOS	0.227941	10.247	14	1	1	1	0.566107	Co_Occurence	MIOS, TMCO3	'1/2
TRPM2	MIOS	0.227941	10.247	14	1	1	1	0.566107	Co_Occurence	MIOS, TRPM2	'1/2
TRRAP	MIOS	0.227941	10.247	14	1	1	1	0.566107	Co_Occurence	MIOS, TRRAP	'1/2
VPS13B	MIOS	0.227941	10.247	14	1	1	1	0.566107	Co_Occurence	MIOS, VPS13B	'1/2
XRCC1	MIOS	0.227941	10.247	14	1	1	1	0.566107	Co_Occurence	MIOS, XRCC1	'1/2
ZNF707	MIOS	0.227941	10.247	14	1	1	1	0.566107	Co_Occurence	MIOS, ZNF707	'1/2
MYO1C	MISP	0.227941	10.247	14	1	1	1	0.566107	Co_Occurence	MISP, MYO1C	'1/2
NCOA1	MISP	0.227941	10.247	14	1	1	1	0.566107	Co_Occurence	MISP, NCOA1	'1/2
NLRC5	MISP	0.227941	10.247	14	1	1	1	0.566107	Co_Occurence	MISP, NLRC5	'1/2
OBSCN	MISP	0.227941	10.247	14	1	1	1	0.566107	Co_Occurence	MISP, OBSCN	'1/2
OR1N2	MISP	0.227941	10.247	14	1	1	1	0.566107	Co_Occurence	MISP, OR1N2	'1/2
OR2L2	MISP	0.227941	10.247	14	1	1	1	0.566107	Co_Occurence	MISP, OR2L2	'1/2
PRPS1L1	MISP	0.227941	10.247	14	1	1	1	0.566107	Co_Occurence	MISP, PRPS1L1	'1/2
RELN	MISP	0.227941	10.247	14	1	1	1	0.566107	Co_Occurence	MISP, RELN	'1/2
RGS12	MISP	0.227941	10.247	14	1	1	1	0.566107	Co_Occurence	MISP, RGS12	'1/2
SCN5A	MISP	0.227941	10.247	14	1	1	1	0.566107	Co_Occurence	MISP, SCN5A	'1/2
SORBS2	MISP	0.227941	10.247	14	1	1	1	0.566107	Co_Occurence	MISP, SORBS2	'1/2
TASOR2	MISP	0.227941	10.247	14	1	1	1	0.566107	Co_Occurence	MISP, TASOR2	'1/2
TENM1	MISP	0.227941	10.247	14	1	1	1	0.566107	Co_Occurence	MISP, TENM1	'1/2
THSD7A	MISP	0.227941	10.247	14	1	1	1	0.566107	Co_Occurence	MISP, THSD7A	'1/2
TMCO3	MISP	0.227941	10.247	14	1	1	1	0.566107	Co_Occurence	MISP, TMCO3	'1/2
TRPM2	MISP	0.227941	10.247	14	1	1	1	0.566107	Co_Occurence	MISP, TRPM2	'1/2
TRRAP	MISP	0.227941	10.247	14	1	1	1	0.566107	Co_Occurence	MISP, TRRAP	'1/2
VPS13B	MISP	0.227941	10.247	14	1	1	1	0.566107	Co_Occurence	MISP, VPS13B	'1/2
XRCC1	MISP	0.227941	10.247	14	1	1	1	0.566107	Co_Occurence	MISP, XRCC1	'1/2
ZNF707	MISP	0.227941	10.247	14	1	1	1	0.566107	Co_Occurence	MISP, ZNF707	'1/2
ZZEF1	MISP	0.227941	10.247	14	1	1	1	0.566107	Co_Occurence	MISP, ZZEF1	'1/2
NAV1	MYO1C	0.227941	10.247	14	1	1	1	0.566107	Co_Occurence	MYO1C, NAV1	'1/2
RGS12	MYO1C	0.227941	10.247	14	1	1	1	0.566107	Co_Occurence	MYO1C, RGS12	'1/2
SCN5A	MYO1C	0.227941	10.247	14	1	1	1	0.566107	Co_Occurence	MYO1C, SCN5A	'1/2
TASOR2	MYO1C	0.227941	10.247	14	1	1	1	0.566107	Co_Occurence	MYO1C, TASOR2	'1/2
VPS13B	MYO1C	0.227941	10.247	14	1	1	1	0.566107	Co_Occurence	MYO1C, VPS13B	'1/2
ZNF707	MYO1C	0.227941	10.247	14	1	1	1	0.566107	Co_Occurence	MYO1C, ZNF707	'1/2
NCOA1	NAV1	0.227941	10.247	14	1	1	1	0.566107	Co_Occurence	NAV1, NCOA1	'1/2
NLRC5	NAV1	0.227941	10.247	14	1	1	1	0.566107	Co_Occurence	NAV1, NLRC5	'1/2
OBSCN	NAV1	0.227941	10.247	14	1	1	1	0.566107	Co_Occurence	NAV1, OBSCN	'1/2
OR1N2	NAV1	0.227941	10.247	14	1	1	1	0.566107	Co_Occurence	NAV1, OR1N2	'1/2
OR2L2	NAV1	0.227941	10.247	14	1	1	1	0.566107	Co_Occurence	NAV1, OR2L2	'1/2
PRPS1L1	NAV1	0.227941	10.247	14	1	1	1	0.566107	Co_Occurence	NAV1, PRPS1L1	'1/2
RELN	NAV1	0.227941	10.247	14	1	1	1	0.566107	Co_Occurence	NAV1, RELN	'1/2
RGS12	NAV1	0.227941	10.247	14	1	1	1	0.566107	Co_Occurence	NAV1, RGS12	'1/2
SCN5A	NAV1	0.227941	10.247	14	1	1	1	0.566107	Co_Occurence	NAV1, SCN5A	'1/2
SORBS2	NAV1	0.227941	10.247	14	1	1	1	0.566107	Co_Occurence	NAV1, SORBS2	'1/2
TASOR2	NAV1	0.227941	10.247	14	1	1	1	0.566107	Co_Occurence	NAV1, TASOR2	'1/2
TENM1	NAV1	0.227941	10.247	14	1	1	1	0.566107	Co_Occurence	NAV1, TENM1	'1/2
THSD7A	NAV1	0.227941	10.247	14	1	1	1	0.566107	Co_Occurence	NAV1, THSD7A	'1/2
TMCO3	NAV1	0.227941	10.247	14	1	1	1	0.566107	Co_Occurence	NAV1, TMCO3	'1/2
TRPM2	NAV1	0.227941	10.247	14	1	1	1	0.566107	Co_Occurence	NAV1, TRPM2	'1/2
TRRAP	NAV1	0.227941	10.247	14	1	1	1	0.566107	Co_Occurence	NAV1, TRRAP	'1/2
VPS13B	NAV1	0.227941	10.247	14	1	1	1	0.566107	Co_Occurence	NAV1, VPS13B	'1/2
XRCC1	NAV1	0.227941	10.247	14	1	1	1	0.566107	Co_Occurence	NAV1, XRCC1	'1/2
ZNF707	NAV1	0.227941	10.247	14	1	1	1	0.566107	Co_Occurence	NAV1, ZNF707	'1/2
ZZEF1	NAV1	0.227941	10.247	14	1	1	1	0.566107	Co_Occurence	NAV1, ZZEF1	'1/2
NLRC5	NCOA1	0.227941	10.247	14	1	1	1	0.566107	Co_Occurence	NCOA1, NLRC5	'1/2
OBSCN	NCOA1	0.227941	10.247	14	1	1	1	0.566107	Co_Occurence	NCOA1, OBSCN	'1/2
OR1N2	NCOA1	0.227941	10.247	14	1	1	1	0.566107	Co_Occurence	NCOA1, OR1N2	'1/2
OR2L2	NCOA1	0.227941	10.247	14	1	1	1	0.566107	Co_Occurence	NCOA1, OR2L2	'1/2
PRPS1L1	NCOA1	0.227941	10.247	14	1	1	1	0.566107	Co_Occurence	NCOA1, PRPS1L1	'1/2
RELN	NCOA1	0.227941	10.247	14	1	1	1	0.566107	Co_Occurence	NCOA1, RELN	'1/2
RGS12	NCOA1	0.227941	10.247	14	1	1	1	0.566107	Co_Occurence	NCOA1, RGS12	'1/2
SLC40A1	NCOA1	0.227941	10.247	14	1	1	1	0.566107	Co_Occurence	NCOA1, SLC40A1	'1/2
SORBS2	NCOA1	0.227941	10.247	14	1	1	1	0.566107	Co_Occurence	NCOA1, SORBS2	'1/2
TENM1	NCOA1	0.227941	10.247	14	1	1	1	0.566107	Co_Occurence	NCOA1, TENM1	'1/2
THSD7A	NCOA1	0.227941	10.247	14	1	1	1	0.566107	Co_Occurence	NCOA1, THSD7A	'1/2
TMCO3	NCOA1	0.227941	10.247	14	1	1	1	0.566107	Co_Occurence	NCOA1, TMCO3	'1/2
TRPM2	NCOA1	0.227941	10.247	14	1	1	1	0.566107	Co_Occurence	NCOA1, TRPM2	'1/2
TRRAP	NCOA1	0.227941	10.247	14	1	1	1	0.566107	Co_Occurence	NCOA1, TRRAP	'1/2
VPS13B	NCOA1	0.227941	10.247	14	1	1	1	0.566107	Co_Occurence	NCOA1, VPS13B	'1/2
XRCC1	NCOA1	0.227941	10.247	14	1	1	1	0.566107	Co_Occurence	NCOA1, XRCC1	'1/2
ZZEF1	NCOA1	0.227941	10.247	14	1	1	1	0.566107	Co_Occurence	NCOA1, ZZEF1	'1/2
OBSCN	NLRC5	0.227941	10.247	14	1	1	1	0.566107	Co_Occurence	NLRC5, OBSCN	'1/2
OR1N2	NLRC5	0.227941	10.247	14	1	1	1	0.566107	Co_Occurence	NLRC5, OR1N2	'1/2
OR2L2	NLRC5	0.227941	10.247	14	1	1	1	0.566107	Co_Occurence	NLRC5, OR2L2	'1/2
PRPS1L1	NLRC5	0.227941	10.247	14	1	1	1	0.566107	Co_Occurence	NLRC5, PRPS1L1	'1/2
RELN	NLRC5	0.227941	10.247	14	1	1	1	0.566107	Co_Occurence	NLRC5, RELN	'1/2
SORBS2	NLRC5	0.227941	10.247	14	1	1	1	0.566107	Co_Occurence	NLRC5, SORBS2	'1/2
SYTL2	NLRC5	0.227941	10.247	14	1	1	1	0.566107	Co_Occurence	NLRC5, SYTL2	'1/2
TENM1	NLRC5	0.227941	10.247	14	1	1	1	0.566107	Co_Occurence	NLRC5, TENM1	'1/2
THSD7A	NLRC5	0.227941	10.247	14	1	1	1	0.566107	Co_Occurence	NLRC5, THSD7A	'1/2
TMCO3	NLRC5	0.227941	10.247	14	1	1	1	0.566107	Co_Occurence	NLRC5, TMCO3	'1/2
TRPM2	NLRC5	0.227941	10.247	14	1	1	1	0.566107	Co_Occurence	NLRC5, TRPM2	'1/2
TRRAP	NLRC5	0.227941	10.247	14	1	1	1	0.566107	Co_Occurence	NLRC5, TRRAP	'1/2
VPS13B	NLRC5	0.227941	10.247	14	1	1	1	0.566107	Co_Occurence	NLRC5, VPS13B	'1/2
XRCC1	NLRC5	0.227941	10.247	14	1	1	1	0.566107	Co_Occurence	NLRC5, XRCC1	'1/2
ZZEF1	NLRC5	0.227941	10.247	14	1	1	1	0.566107	Co_Occurence	NLRC5, ZZEF1	'1/2
OR1N2	OBSCN	0.227941	10.247	14	1	1	1	0.566107	Co_Occurence	OBSCN, OR1N2	'1/2
OR2L2	OBSCN	0.227941	10.247	14	1	1	1	0.566107	Co_Occurence	OBSCN, OR2L2	'1/2
PRPS1L1	OBSCN	0.227941	10.247	14	1	1	1	0.566107	Co_Occurence	OBSCN, PRPS1L1	'1/2
SCN5A	OBSCN	0.227941	10.247	14	1	1	1	0.566107	Co_Occurence	OBSCN, SCN5A	'1/2
SLC27A4	OBSCN	0.227941	10.247	14	1	1	1	0.566107	Co_Occurence	OBSCN, SLC27A4	'1/2
SORBS2	OBSCN	0.227941	10.247	14	1	1	1	0.566107	Co_Occurence	OBSCN, SORBS2	'1/2
TENM1	OBSCN	0.227941	10.247	14	1	1	1	0.566107	Co_Occurence	OBSCN, TENM1	'1/2
THSD7A	OBSCN	0.227941	10.247	14	1	1	1	0.566107	Co_Occurence	OBSCN, THSD7A	'1/2
TRPM2	OBSCN	0.227941	10.247	14	1	1	1	0.566107	Co_Occurence	OBSCN, TRPM2	'1/2
TRRAP	OBSCN	0.227941	10.247	14	1	1	1	0.566107	Co_Occurence	OBSCN, TRRAP	'1/2
USP24	OBSCN	0.227941	10.247	14	1	1	1	0.566107	Co_Occurence	OBSCN, USP24	'1/2
VPS13B	OBSCN	0.227941	10.247	14	1	1	1	0.566107	Co_Occurence	OBSCN, VPS13B	'1/2
XRCC1	OBSCN	0.227941	10.247	14	1	1	1	0.566107	Co_Occurence	OBSCN, XRCC1	'1/2
ZZEF1	OBSCN	0.227941	10.247	14	1	1	1	0.566107	Co_Occurence	OBSCN, ZZEF1	'1/2
OR2L2	OR1N2	0.227941	10.247	14	1	1	1	0.566107	Co_Occurence	OR1N2, OR2L2	'1/2
PRPS1L1	OR1N2	0.227941	10.247	14	1	1	1	0.566107	Co_Occurence	OR1N2, PRPS1L1	'1/2
RELN	OR1N2	0.227941	10.247	14	1	1	1	0.566107	Co_Occurence	OR1N2, RELN	'1/2
SORBS2	OR1N2	0.227941	10.247	14	1	1	1	0.566107	Co_Occurence	OR1N2, SORBS2	'1/2
TENM1	OR1N2	0.227941	10.247	14	1	1	1	0.566107	Co_Occurence	OR1N2, TENM1	'1/2
THSD7A	OR1N2	0.227941	10.247	14	1	1	1	0.566107	Co_Occurence	OR1N2, THSD7A	'1/2
TMCO3	OR1N2	0.227941	10.247	14	1	1	1	0.566107	Co_Occurence	OR1N2, TMCO3	'1/2
TRPM2	OR1N2	0.227941	10.247	14	1	1	1	0.566107	Co_Occurence	OR1N2, TRPM2	'1/2
TRRAP	OR1N2	0.227941	10.247	14	1	1	1	0.566107	Co_Occurence	OR1N2, TRRAP	'1/2
VPS13B	OR1N2	0.227941	10.247	14	1	1	1	0.566107	Co_Occurence	OR1N2, VPS13B	'1/2
XRCC1	OR1N2	0.227941	10.247	14	1	1	1	0.566107	Co_Occurence	OR1N2, XRCC1	'1/2
ZZEF1	OR1N2	0.227941	10.247	14	1	1	1	0.566107	Co_Occurence	OR1N2, ZZEF1	'1/2
PRPS1L1	OR2L2	0.227941	10.247	14	1	1	1	0.566107	Co_Occurence	OR2L2, PRPS1L1	'1/2
RELN	OR2L2	0.227941	10.247	14	1	1	1	0.566107	Co_Occurence	OR2L2, RELN	'1/2
SLC40A1	OR2L2	0.227941	10.247	14	1	1	1	0.566107	Co_Occurence	OR2L2, SLC40A1	'1/2
SORBS2	OR2L2	0.227941	10.247	14	1	1	1	0.566107	Co_Occurence	OR2L2, SORBS2	'1/2
TENM1	OR2L2	0.227941	10.247	14	1	1	1	0.566107	Co_Occurence	OR2L2, TENM1	'1/2
THSD7A	OR2L2	0.227941	10.247	14	1	1	1	0.566107	Co_Occurence	OR2L2, THSD7A	'1/2
TMCO3	OR2L2	0.227941	10.247	14	1	1	1	0.566107	Co_Occurence	OR2L2, TMCO3	'1/2
TRPM2	OR2L2	0.227941	10.247	14	1	1	1	0.566107	Co_Occurence	OR2L2, TRPM2	'1/2
TRRAP	OR2L2	0.227941	10.247	14	1	1	1	0.566107	Co_Occurence	OR2L2, TRRAP	'1/2
VPS13B	OR2L2	0.227941	10.247	14	1	1	1	0.566107	Co_Occurence	OR2L2, VPS13B	'1/2
XRCC1	OR2L2	0.227941	10.247	14	1	1	1	0.566107	Co_Occurence	OR2L2, XRCC1	'1/2
ZZEF1	OR2L2	0.227941	10.247	14	1	1	1	0.566107	Co_Occurence	OR2L2, ZZEF1	'1/2
RELN	PRPS1L1	0.227941	10.247	14	1	1	1	0.566107	Co_Occurence	PRPS1L1, RELN	'1/2
SORBS2	PRPS1L1	0.227941	10.247	14	1	1	1	0.566107	Co_Occurence	PRPS1L1, SORBS2	'1/2
TENM1	PRPS1L1	0.227941	10.247	14	1	1	1	0.566107	Co_Occurence	PRPS1L1, TENM1	'1/2
THSD7A	PRPS1L1	0.227941	10.247	14	1	1	1	0.566107	Co_Occurence	PRPS1L1, THSD7A	'1/2
TMCO3	PRPS1L1	0.227941	10.247	14	1	1	1	0.566107	Co_Occurence	PRPS1L1, TMCO3	'1/2
TRPM2	PRPS1L1	0.227941	10.247	14	1	1	1	0.566107	Co_Occurence	PRPS1L1, TRPM2	'1/2
TRRAP	PRPS1L1	0.227941	10.247	14	1	1	1	0.566107	Co_Occurence	PRPS1L1, TRRAP	'1/2
VPS13B	PRPS1L1	0.227941	10.247	14	1	1	1	0.566107	Co_Occurence	PRPS1L1, VPS13B	'1/2
XRCC1	PRPS1L1	0.227941	10.247	14	1	1	1	0.566107	Co_Occurence	PRPS1L1, XRCC1	'1/2
ZZEF1	PRPS1L1	0.227941	10.247	14	1	1	1	0.566107	Co_Occurence	PRPS1L1, ZZEF1	'1/2
SCN5A	RELN	0.227941	10.247	14	1	1	1	0.566107	Co_Occurence	RELN, SCN5A	'1/2
SLC27A4	RELN	0.227941	10.247	14	1	1	1	0.566107	Co_Occurence	RELN, SLC27A4	'1/2
SORBS2	RELN	0.227941	10.247	14	1	1	1	0.566107	Co_Occurence	RELN, SORBS2	'1/2
TENM1	RELN	0.227941	10.247	14	1	1	1	0.566107	Co_Occurence	RELN, TENM1	'1/2
THSD7A	RELN	0.227941	10.247	14	1	1	1	0.566107	Co_Occurence	RELN, THSD7A	'1/2
TRPM2	RELN	0.227941	10.247	14	1	1	1	0.566107	Co_Occurence	RELN, TRPM2	'1/2
TRRAP	RELN	0.227941	10.247	14	1	1	1	0.566107	Co_Occurence	RELN, TRRAP	'1/2
USP24	RELN	0.227941	10.247	14	1	1	1	0.566107	Co_Occurence	RELN, USP24	'1/2
VPS13B	RELN	0.227941	10.247	14	1	1	1	0.566107	Co_Occurence	RELN, VPS13B	'1/2
XRCC1	RELN	0.227941	10.247	14	1	1	1	0.566107	Co_Occurence	RELN, XRCC1	'1/2
ZZEF1	RELN	0.227941	10.247	14	1	1	1	0.566107	Co_Occurence	RELN, ZZEF1	'1/2
SCN5A	RGS12	0.227941	10.247	14	1	1	1	0.566107	Co_Occurence	RGS12, SCN5A	'1/2
SLC40A1	RGS12	0.227941	10.247	14	1	1	1	0.566107	Co_Occurence	RGS12, SLC40A1	'1/2
TASOR2	RGS12	0.227941	10.247	14	1	1	1	0.566107	Co_Occurence	RGS12, TASOR2	'1/2
ZNF707	RGS12	0.227941	10.247	14	1	1	1	0.566107	Co_Occurence	RGS12, ZNF707	'1/2
SYTL2	SALL3	0.227941	10.247	14	1	1	1	0.566107	Co_Occurence	SALL3, SYTL2	'1/2
TASOR2	SALL3	0.227941	10.247	14	1	1	1	0.566107	Co_Occurence	SALL3, TASOR2	'1/2
TENM1	SALL3	0.227941	10.247	14	1	1	1	0.566107	Co_Occurence	SALL3, TENM1	'1/2
THSD7A	SALL3	0.227941	10.247	14	1	1	1	0.566107	Co_Occurence	SALL3, THSD7A	'1/2
SLC27A4	SCN5A	0.227941	10.247	14	1	1	1	0.566107	Co_Occurence	SCN5A, SLC27A4	'1/2
TASOR2	SCN5A	0.227941	10.247	14	1	1	1	0.566107	Co_Occurence	SCN5A, TASOR2	'1/2
TMCO3	SCN5A	0.227941	10.247	14	1	1	1	0.566107	Co_Occurence	SCN5A, TMCO3	'1/2
USP24	SCN5A	0.227941	10.247	14	1	1	1	0.566107	Co_Occurence	SCN5A, USP24	'1/2
ZNF707	SCN5A	0.227941	10.247	14	1	1	1	0.566107	Co_Occurence	SCN5A, ZNF707	'1/2
TMCO3	SLC27A4	0.227941	10.247	14	1	1	1	0.566107	Co_Occurence	SLC27A4, TMCO3	'1/2
USP24	SLC27A4	0.227941	10.247	14	1	1	1	0.566107	Co_Occurence	SLC27A4, USP24	'1/2
TENM1	SORBS2	0.227941	10.247	14	1	1	1	0.566107	Co_Occurence	SORBS2, TENM1	'1/2
THSD7A	SORBS2	0.227941	10.247	14	1	1	1	0.566107	Co_Occurence	SORBS2, THSD7A	'1/2
TMCO3	SORBS2	0.227941	10.247	14	1	1	1	0.566107	Co_Occurence	SORBS2, TMCO3	'1/2
TRPM2	SORBS2	0.227941	10.247	14	1	1	1	0.566107	Co_Occurence	SORBS2, TRPM2	'1/2
TRRAP	SORBS2	0.227941	10.247	14	1	1	1	0.566107	Co_Occurence	SORBS2, TRRAP	'1/2
VPS13B	SORBS2	0.227941	10.247	14	1	1	1	0.566107	Co_Occurence	SORBS2, VPS13B	'1/2
ZZEF1	SORBS2	0.227941	10.247	14	1	1	1	0.566107	Co_Occurence	SORBS2, ZZEF1	'1/2
TENM1	SYTL2	0.227941	10.247	14	1	1	1	0.566107	Co_Occurence	SYTL2, TENM1	'1/2
THSD7A	SYTL2	0.227941	10.247	14	1	1	1	0.566107	Co_Occurence	SYTL2, THSD7A	'1/2
ZNF707	TASOR2	0.227941	10.247	14	1	1	1	0.566107	Co_Occurence	TASOR2, ZNF707	'1/2
TMCO3	TENM1	0.227941	10.247	14	1	1	1	0.566107	Co_Occurence	TENM1, TMCO3	'1/2
TRPM2	TENM1	0.227941	10.247	14	1	1	1	0.566107	Co_Occurence	TENM1, TRPM2	'1/2
TRRAP	TENM1	0.227941	10.247	14	1	1	1	0.566107	Co_Occurence	TENM1, TRRAP	'1/2
VPS13B	TENM1	0.227941	10.247	14	1	1	1	0.566107	Co_Occurence	TENM1, VPS13B	'1/2
XRCC1	TENM1	0.227941	10.247	14	1	1	1	0.566107	Co_Occurence	TENM1, XRCC1	'1/2
ZZEF1	TENM1	0.227941	10.247	14	1	1	1	0.566107	Co_Occurence	TENM1, ZZEF1	'1/2
TMCO3	THSD7A	0.227941	10.247	14	1	1	1	0.566107	Co_Occurence	THSD7A, TMCO3	'1/2
TRPM2	THSD7A	0.227941	10.247	14	1	1	1	0.566107	Co_Occurence	THSD7A, TRPM2	'1/2
TRRAP	THSD7A	0.227941	10.247	14	1	1	1	0.566107	Co_Occurence	THSD7A, TRRAP	'1/2
VPS13B	THSD7A	0.227941	10.247	14	1	1	1	0.566107	Co_Occurence	THSD7A, VPS13B	'1/2
XRCC1	THSD7A	0.227941	10.247	14	1	1	1	0.566107	Co_Occurence	THSD7A, XRCC1	'1/2
ZZEF1	THSD7A	0.227941	10.247	14	1	1	1	0.566107	Co_Occurence	THSD7A, ZZEF1	'1/2
TRPM2	TMCO3	0.227941	10.247	14	1	1	1	0.566107	Co_Occurence	TMCO3, TRPM2	'1/2
TRRAP	TMCO3	0.227941	10.247	14	1	1	1	0.566107	Co_Occurence	TMCO3, TRRAP	'1/2
USP24	TMCO3	0.227941	10.247	14	1	1	1	0.566107	Co_Occurence	TMCO3, USP24	'1/2
VPS13B	TMCO3	0.227941	10.247	14	1	1	1	0.566107	Co_Occurence	TMCO3, VPS13B	'1/2
XRCC1	TMCO3	0.227941	10.247	14	1	1	1	0.566107	Co_Occurence	TMCO3, XRCC1	'1/2
ZZEF1	TMCO3	0.227941	10.247	14	1	1	1	0.566107	Co_Occurence	TMCO3, ZZEF1	'1/2
VPS13B	TRPM2	0.227941	10.247	14	1	1	1	0.566107	Co_Occurence	TRPM2, VPS13B	'1/2
XRCC1	TRPM2	0.227941	10.247	14	1	1	1	0.566107	Co_Occurence	TRPM2, XRCC1	'1/2
ZZEF1	TRPM2	0.227941	10.247	14	1	1	1	0.566107	Co_Occurence	TRPM2, ZZEF1	'1/2
VPS13B	TRRAP	0.227941	10.247	14	1	1	1	0.566107	Co_Occurence	TRRAP, VPS13B	'1/2
XRCC1	TRRAP	0.227941	10.247	14	1	1	1	0.566107	Co_Occurence	TRRAP, XRCC1	'1/2
ZZEF1	TRRAP	0.227941	10.247	14	1	1	1	0.566107	Co_Occurence	TRRAP, ZZEF1	'1/2
XRCC1	VPS13B	0.227941	10.247	14	1	1	1	0.566107	Co_Occurence	VPS13B, XRCC1	'1/2
ZZEF1	VPS13B	0.227941	10.247	14	1	1	1	0.566107	Co_Occurence	VPS13B, ZZEF1	'1/2
ZZEF1	XRCC1	0.227941	10.247	14	1	1	1	0.566107	Co_Occurence	XRCC1, ZZEF1	'1/2
ZZEF1	ZNF707	0.227941	10.247	14	1	1	1	0.566107	Co_Occurence	ZNF707, ZZEF1	'1/2
EPPK1	ANAPC1	0.330882	5.50762	13	1	1	2	0.743256	Co_Occurence	ANAPC1, EPPK1	'1/3
MUC3A	ANAPC1	0.330882	5.50762	13	1	1	2	0.743256	Co_Occurence	ANAPC1, MUC3A	'1/3
MUC3A	ANKRD24	0.330882	5.50762	13	1	1	2	0.743256	Co_Occurence	ANKRD24, MUC3A	'1/3
MUC3A	CDH23	0.330882	5.50762	13	1	1	2	0.743256	Co_Occurence	CDH23, MUC3A	'1/3
TTN	CLCNKB	0.330882	5.50762	13	1	1	2	0.743256	Co_Occurence	CLCNKB, TTN	'1/3
TTN	CNTN2	0.330882	5.50762	13	1	1	2	0.743256	Co_Occurence	CNTN2, TTN	'1/3
MUC3A	FAT1	0.330882	5.50762	13	1	1	2	0.743256	Co_Occurence	FAT1, MUC3A	'1/3
EPPK1	FLG	0.330882	5.50762	13	1	1	2	0.743256	Co_Occurence	EPPK1, FLG	'1/3
EPPK1	FRYL	0.330882	5.50762	13	1	1	2	0.743256	Co_Occurence	EPPK1, FRYL	'1/3
TTN	FRYL	0.330882	5.50762	13	1	1	2	0.743256	Co_Occurence	FRYL, TTN	'1/3
TTN	KIF20A	0.330882	5.50762	13	1	1	2	0.743256	Co_Occurence	KIF20A, TTN	'1/3
MUC3A	MGAM	0.330882	5.50762	13	1	1	2	0.743256	Co_Occurence	MGAM, MUC3A	'1/3
TTN	MGAM	0.330882	5.50762	13	1	1	2	0.743256	Co_Occurence	MGAM, TTN	'1/3
TTN	MIOS	0.330882	5.50762	13	1	1	2	0.743256	Co_Occurence	MIOS, TTN	'1/3
TTN	MISP	0.330882	5.50762	13	1	1	2	0.743256	Co_Occurence	MISP, TTN	'1/3
EPPK1	MYO1C	0.330882	5.50762	13	1	1	2	0.743256	Co_Occurence	EPPK1, MYO1C	'1/3
TTN	NAV1	0.330882	5.50762	13	1	1	2	0.743256	Co_Occurence	NAV1, TTN	'1/3
TTN	NCOA1	0.330882	5.50762	13	1	1	2	0.743256	Co_Occurence	NCOA1, TTN	'1/3
TTN	NLRC5	0.330882	5.50762	13	1	1	2	0.743256	Co_Occurence	NLRC5, TTN	'1/3
MUC3A	OBSCN	0.330882	5.50762	13	1	1	2	0.743256	Co_Occurence	MUC3A, OBSCN	'1/3
EPPK1	OR1N2	0.330882	5.50762	13	1	1	2	0.743256	Co_Occurence	EPPK1, OR1N2	'1/3
TTN	OR1N2	0.330882	5.50762	13	1	1	2	0.743256	Co_Occurence	OR1N2, TTN	'1/3
MUC3A	PRPS1L1	0.330882	5.50762	13	1	1	2	0.743256	Co_Occurence	MUC3A, PRPS1L1	'1/3
TTN	PRPS1L1	0.330882	5.50762	13	1	1	2	0.743256	Co_Occurence	PRPS1L1, TTN	'1/3
MUC3A	RELN	0.330882	5.50762	13	1	1	2	0.743256	Co_Occurence	MUC3A, RELN	'1/3
MUC3A	SCN5A	0.330882	5.50762	13	1	1	2	0.743256	Co_Occurence	MUC3A, SCN5A	'1/3
TTN	SCN5A	0.330882	5.50762	13	1	1	2	0.743256	Co_Occurence	SCN5A, TTN	'1/3
EPPK1	SLC27A4	0.330882	5.50762	13	1	1	2	0.743256	Co_Occurence	EPPK1, SLC27A4	'1/3
MUC3A	SLC27A4	0.330882	5.50762	13	1	1	2	0.743256	Co_Occurence	MUC3A, SLC27A4	'1/3
TTN	SLC27A4	0.330882	5.50762	13	1	1	2	0.743256	Co_Occurence	SLC27A4, TTN	'1/3
TTN	SLC40A1	0.330882	5.50762	13	1	1	2	0.743256	Co_Occurence	SLC40A1, TTN	'1/3
TTN	SORBS2	0.330882	5.50762	13	1	1	2	0.743256	Co_Occurence	SORBS2, TTN	'1/3
TTN	TENM1	0.330882	5.50762	13	1	1	2	0.743256	Co_Occurence	TENM1, TTN	'1/3
TTN	THSD7A	0.330882	5.50762	13	1	1	2	0.743256	Co_Occurence	THSD7A, TTN	'1/3
MUC3A	TMCO3	0.330882	5.50762	13	1	1	2	0.743256	Co_Occurence	MUC3A, TMCO3	'1/3
MUC3A	TRPM2	0.330882	5.50762	13	1	1	2	0.743256	Co_Occurence	MUC3A, TRPM2	'1/3
TTN	TRPM2	0.330882	5.50762	13	1	1	2	0.743256	Co_Occurence	TRPM2, TTN	'1/3
MUC3A	TRRAP	0.330882	5.50762	13	1	1	2	0.743256	Co_Occurence	MUC3A, TRRAP	'1/3
TTN	TRRAP	0.330882	5.50762	13	1	1	2	0.743256	Co_Occurence	TRRAP, TTN	'1/3
MUC3A	USP24	0.330882	5.50762	13	1	1	2	0.743256	Co_Occurence	MUC3A, USP24	'1/3
TTN	USP24	0.330882	5.50762	13	1	1	2	0.743256	Co_Occurence	TTN, USP24	'1/3
EPPK1	VPS13B	0.330882	5.50762	13	1	1	2	0.743256	Co_Occurence	EPPK1, VPS13B	'1/3
TTN	VPS13B	0.330882	5.50762	13	1	1	2	0.743256	Co_Occurence	TTN, VPS13B	'1/3
TTN	XRCC1	0.330882	5.50762	13	1	1	2	0.743256	Co_Occurence	TTN, XRCC1	'1/3
TTN	ZZEF1	0.330882	5.50762	13	1	1	2	0.743256	Co_Occurence	TTN, ZZEF1	'1/3
NOTCH1	ANAPC1	0.426471	3.6058	12	1	1	3	0.906036	Co_Occurence	ANAPC1, NOTCH1	'1/4
NOTCH1	CLCNKB	0.426471	3.6058	12	1	1	3	0.906036	Co_Occurence	CLCNKB, NOTCH1	'1/4
NOTCH1	CNTN2	0.426471	3.6058	12	1	1	3	0.906036	Co_Occurence	CNTN2, NOTCH1	'1/4
NOTCH1	FAT1	0.426471	3.6058	12	1	1	3	0.906036	Co_Occurence	FAT1, NOTCH1	'1/4
NOTCH1	FRYL	0.426471	3.6058	12	1	1	3	0.906036	Co_Occurence	FRYL, NOTCH1	'1/4
NOTCH1	ITPR1	0.426471	3.6058	12	1	1	3	0.906036	Co_Occurence	ITPR1, NOTCH1	'1/4
NOTCH1	KIF20A	0.426471	3.6058	12	1	1	3	0.906036	Co_Occurence	KIF20A, NOTCH1	'1/4
NOTCH1	MGAM	0.426471	3.6058	12	1	1	3	0.906036	Co_Occurence	MGAM, NOTCH1	'1/4
NOTCH1	MIOS	0.426471	3.6058	12	1	1	3	0.906036	Co_Occurence	MIOS, NOTCH1	'1/4
NOTCH1	NLRC5	0.426471	3.6058	12	1	1	3	0.906036	Co_Occurence	NLRC5, NOTCH1	'1/4
NOTCH1	OBSCN	0.426471	3.6058	12	1	1	3	0.906036	Co_Occurence	NOTCH1, OBSCN	'1/4
NOTCH1	OR1N2	0.426471	3.6058	12	1	1	3	0.906036	Co_Occurence	NOTCH1, OR1N2	'1/4
NOTCH1	OR2L2	0.426471	3.6058	12	1	1	3	0.906036	Co_Occurence	NOTCH1, OR2L2	'1/4
NOTCH1	PRPS1L1	0.426471	3.6058	12	1	1	3	0.906036	Co_Occurence	NOTCH1, PRPS1L1	'1/4
NOTCH1	RELN	0.426471	3.6058	12	1	1	3	0.906036	Co_Occurence	NOTCH1, RELN	'1/4
NOTCH1	SCN5A	0.426471	3.6058	12	1	1	3	0.906036	Co_Occurence	NOTCH1, SCN5A	'1/4
NOTCH1	SLC40A1	0.426471	3.6058	12	1	1	3	0.906036	Co_Occurence	NOTCH1, SLC40A1	'1/4
NOTCH1	SORBS2	0.426471	3.6058	12	1	1	3	0.906036	Co_Occurence	NOTCH1, SORBS2	'1/4
NOTCH1	TASOR2	0.426471	3.6058	12	1	1	3	0.906036	Co_Occurence	NOTCH1, TASOR2	'1/4
NOTCH1	TENM1	0.426471	3.6058	12	1	1	3	0.906036	Co_Occurence	NOTCH1, TENM1	'1/4
NOTCH1	THSD7A	0.426471	3.6058	12	1	1	3	0.906036	Co_Occurence	NOTCH1, THSD7A	'1/4
NOTCH1	TMCO3	0.426471	3.6058	12	1	1	3	0.906036	Co_Occurence	NOTCH1, TMCO3	'1/4
NOTCH1	TRPM2	0.426471	3.6058	12	1	1	3	0.906036	Co_Occurence	NOTCH1, TRPM2	'1/4
NOTCH1	TRRAP	0.426471	3.6058	12	1	1	3	0.906036	Co_Occurence	NOTCH1, TRRAP	'1/4
NOTCH1	XRCC1	0.426471	3.6058	12	1	1	3	0.906036	Co_Occurence	NOTCH1, XRCC1	'1/4
NOTCH1	ZNF707	0.426471	3.6058	12	1	1	3	0.906036	Co_Occurence	NOTCH1, ZNF707	'1/4
NOTCH1	ZZEF1	0.426471	3.6058	12	1	1	3	0.906036	Co_Occurence	NOTCH1, ZZEF1	'1/4
TTN	MUC3A	0.464706	2.76736	12	1	2	2	0.985288	Co_Occurence	MUC3A, TTN	'1/4
MUC3A	NOTCH1	0.541176	0	10	0	4	3	1	Mutually_Exclusive	MUC3A, NOTCH1	'0/7
TTN	ANAPC1	1	0	12	0	2	3	1	Mutually_Exclusive	ANAPC1, TTN	'0/5
ANKRD24	ANAPC1	1	0	13	0	2	2	1	Mutually_Exclusive	ANAPC1, ANKRD24	'0/4
BAG3	ANAPC1	1	0	13	0	2	2	1	Mutually_Exclusive	ANAPC1, BAG3	'0/4
CLCNKB	ANAPC1	1	0	13	0	2	2	1	Mutually_Exclusive	ANAPC1, CLCNKB	'0/4
CNTN2	ANAPC1	1	0	13	0	2	2	1	Mutually_Exclusive	ANAPC1, CNTN2	'0/4
FAT1	ANAPC1	1	0	13	0	2	2	1	Mutually_Exclusive	ANAPC1, FAT1	'0/4
FLG	ANAPC1	1	0	13	0	2	2	1	Mutually_Exclusive	ANAPC1, FLG	'0/4
FRYL	ANAPC1	1	0	13	0	2	2	1	Mutually_Exclusive	ANAPC1, FRYL	'0/4
ITPR1	ANAPC1	1	0	13	0	2	2	1	Mutually_Exclusive	ANAPC1, ITPR1	'0/4
KIF20A	ANAPC1	1	0	13	0	2	2	1	Mutually_Exclusive	ANAPC1, KIF20A	'0/4
MAP1B	ANAPC1	1	0	13	0	2	2	1	Mutually_Exclusive	ANAPC1, MAP1B	'0/4
MGAM	ANAPC1	1	0	13	0	2	2	1	Mutually_Exclusive	ANAPC1, MGAM	'0/4
MIOS	ANAPC1	1	0	13	0	2	2	1	Mutually_Exclusive	ANAPC1, MIOS	'0/4
MISP	ANAPC1	1	0	13	0	2	2	1	Mutually_Exclusive	ANAPC1, MISP	'0/4
NAV1	ANAPC1	1	0	13	0	2	2	1	Mutually_Exclusive	ANAPC1, NAV1	'0/4
NCOA1	ANAPC1	1	0	13	0	2	2	1	Mutually_Exclusive	ANAPC1, NCOA1	'0/4
NLRC5	ANAPC1	1	0	13	0	2	2	1	Mutually_Exclusive	ANAPC1, NLRC5	'0/4
OBSCN	ANAPC1	1	0	13	0	2	2	1	Mutually_Exclusive	ANAPC1, OBSCN	'0/4
OR1N2	ANAPC1	1	0	13	0	2	2	1	Mutually_Exclusive	ANAPC1, OR1N2	'0/4
OR2L2	ANAPC1	1	0	13	0	2	2	1	Mutually_Exclusive	ANAPC1, OR2L2	'0/4
PRPS1L1	ANAPC1	1	0	13	0	2	2	1	Mutually_Exclusive	ANAPC1, PRPS1L1	'0/4
RELN	ANAPC1	1	0	13	0	2	2	1	Mutually_Exclusive	ANAPC1, RELN	'0/4
RGS12	ANAPC1	1	0	13	0	2	2	1	Mutually_Exclusive	ANAPC1, RGS12	'0/4
SALL3	ANAPC1	1	0	13	0	2	2	1	Mutually_Exclusive	ANAPC1, SALL3	'0/4
SCN5A	ANAPC1	1	0	13	0	2	2	1	Mutually_Exclusive	ANAPC1, SCN5A	'0/4
SLC27A4	ANAPC1	1	0	13	0	2	2	1	Mutually_Exclusive	ANAPC1, SLC27A4	'0/4
SLC40A1	ANAPC1	1	0	13	0	2	2	1	Mutually_Exclusive	ANAPC1, SLC40A1	'0/4
SORBS2	ANAPC1	1	0	13	0	2	2	1	Mutually_Exclusive	ANAPC1, SORBS2	'0/4
SYTL2	ANAPC1	1	0	13	0	2	2	1	Mutually_Exclusive	ANAPC1, SYTL2	'0/4
TASOR2	ANAPC1	1	0	13	0	2	2	1	Mutually_Exclusive	ANAPC1, TASOR2	'0/4
TENM1	ANAPC1	1	0	13	0	2	2	1	Mutually_Exclusive	ANAPC1, TENM1	'0/4
THSD7A	ANAPC1	1	0	13	0	2	2	1	Mutually_Exclusive	ANAPC1, THSD7A	'0/4
TMCO3	ANAPC1	1	0	13	0	2	2	1	Mutually_Exclusive	ANAPC1, TMCO3	'0/4
USP24	ANAPC1	1	0	13	0	2	2	1	Mutually_Exclusive	ANAPC1, USP24	'0/4
XRCC1	ANAPC1	1	0	13	0	2	2	1	Mutually_Exclusive	ANAPC1, XRCC1	'0/4
ZNF707	ANAPC1	1	0	13	0	2	2	1	Mutually_Exclusive	ANAPC1, ZNF707	'0/4
ZZEF1	ANAPC1	1	0	13	0	2	2	1	Mutually_Exclusive	ANAPC1, ZZEF1	'0/4
NOTCH1	ANKRD24	1	0	11	0	2	4	1	Mutually_Exclusive	ANKRD24, NOTCH1	'0/6
EPPK1	ANKRD24	1	0	12	0	2	3	1	Mutually_Exclusive	ANKRD24, EPPK1	'0/5
BAG3	ANKRD24	1	0	13	0	2	2	1	Mutually_Exclusive	ANKRD24, BAG3	'0/4
CDH23	ANKRD24	1	0	13	0	2	2	1	Mutually_Exclusive	ANKRD24, CDH23	'0/4
CLCNKB	ANKRD24	1	0	13	0	2	2	1	Mutually_Exclusive	ANKRD24, CLCNKB	'0/4
CNTN2	ANKRD24	1	0	13	0	2	2	1	Mutually_Exclusive	ANKRD24, CNTN2	'0/4
FLG	ANKRD24	1	0	13	0	2	2	1	Mutually_Exclusive	ANKRD24, FLG	'0/4
FRYL	ANKRD24	1	0	13	0	2	2	1	Mutually_Exclusive	ANKRD24, FRYL	'0/4
ITPR1	ANKRD24	1	0	13	0	2	2	1	Mutually_Exclusive	ANKRD24, ITPR1	'0/4
KIF20A	ANKRD24	1	0	13	0	2	2	1	Mutually_Exclusive	ANKRD24, KIF20A	'0/4
MAP1B	ANKRD24	1	0	13	0	2	2	1	Mutually_Exclusive	ANKRD24, MAP1B	'0/4
MGAM	ANKRD24	1	0	13	0	2	2	1	Mutually_Exclusive	ANKRD24, MGAM	'0/4
MIOS	ANKRD24	1	0	13	0	2	2	1	Mutually_Exclusive	ANKRD24, MIOS	'0/4
MISP	ANKRD24	1	0	13	0	2	2	1	Mutually_Exclusive	ANKRD24, MISP	'0/4
MYO1C	ANKRD24	1	0	13	0	2	2	1	Mutually_Exclusive	ANKRD24, MYO1C	'0/4
NAV1	ANKRD24	1	0	13	0	2	2	1	Mutually_Exclusive	ANKRD24, NAV1	'0/4
NCOA1	ANKRD24	1	0	13	0	2	2	1	Mutually_Exclusive	ANKRD24, NCOA1	'0/4
NLRC5	ANKRD24	1	0	13	0	2	2	1	Mutually_Exclusive	ANKRD24, NLRC5	'0/4
OR1N2	ANKRD24	1	0	13	0	2	2	1	Mutually_Exclusive	ANKRD24, OR1N2	'0/4
PRPS1L1	ANKRD24	1	0	13	0	2	2	1	Mutually_Exclusive	ANKRD24, PRPS1L1	'0/4
RGS12	ANKRD24	1	0	13	0	2	2	1	Mutually_Exclusive	ANKRD24, RGS12	'0/4
SALL3	ANKRD24	1	0	13	0	2	2	1	Mutually_Exclusive	ANKRD24, SALL3	'0/4
SORBS2	ANKRD24	1	0	13	0	2	2	1	Mutually_Exclusive	ANKRD24, SORBS2	'0/4
SYTL2	ANKRD24	1	0	13	0	2	2	1	Mutually_Exclusive	ANKRD24, SYTL2	'0/4
TASOR2	ANKRD24	1	0	13	0	2	2	1	Mutually_Exclusive	ANKRD24, TASOR2	'0/4
TENM1	ANKRD24	1	0	13	0	2	2	1	Mutually_Exclusive	ANKRD24, TENM1	'0/4
THSD7A	ANKRD24	1	0	13	0	2	2	1	Mutually_Exclusive	ANKRD24, THSD7A	'0/4
TRPM2	ANKRD24	1	0	13	0	2	2	1	Mutually_Exclusive	ANKRD24, TRPM2	'0/4
TRRAP	ANKRD24	1	0	13	0	2	2	1	Mutually_Exclusive	ANKRD24, TRRAP	'0/4
VPS13B	ANKRD24	1	0	13	0	2	2	1	Mutually_Exclusive	ANKRD24, VPS13B	'0/4
XRCC1	ANKRD24	1	0	13	0	2	2	1	Mutually_Exclusive	ANKRD24, XRCC1	'0/4
ZNF707	ANKRD24	1	0	13	0	2	2	1	Mutually_Exclusive	ANKRD24, ZNF707	'0/4
ZZEF1	ANKRD24	1	0	13	0	2	2	1	Mutually_Exclusive	ANKRD24, ZZEF1	'0/4
NOTCH1	BAG3	1	0	11	0	2	4	1	Mutually_Exclusive	BAG3, NOTCH1	'0/6
EPPK1	BAG3	1	0	12	0	2	3	1	Mutually_Exclusive	BAG3, EPPK1	'0/5
MUC3A	BAG3	1	0	12	0	2	3	1	Mutually_Exclusive	BAG3, MUC3A	'0/5
TTN	BAG3	1	0	12	0	2	3	1	Mutually_Exclusive	BAG3, TTN	'0/5
CDH23	BAG3	1	0	13	0	2	2	1	Mutually_Exclusive	BAG3, CDH23	'0/4
FAT1	BAG3	1	0	13	0	2	2	1	Mutually_Exclusive	BAG3, FAT1	'0/4
FLG	BAG3	1	0	13	0	2	2	1	Mutually_Exclusive	BAG3, FLG	'0/4
FRYL	BAG3	1	0	13	0	2	2	1	Mutually_Exclusive	BAG3, FRYL	'0/4
MAP1B	BAG3	1	0	13	0	2	2	1	Mutually_Exclusive	BAG3, MAP1B	'0/4
MGAM	BAG3	1	0	13	0	2	2	1	Mutually_Exclusive	BAG3, MGAM	'0/4
MISP	BAG3	1	0	13	0	2	2	1	Mutually_Exclusive	BAG3, MISP	'0/4
MYO1C	BAG3	1	0	13	0	2	2	1	Mutually_Exclusive	BAG3, MYO1C	'0/4
NAV1	BAG3	1	0	13	0	2	2	1	Mutually_Exclusive	BAG3, NAV1	'0/4
NCOA1	BAG3	1	0	13	0	2	2	1	Mutually_Exclusive	BAG3, NCOA1	'0/4
OBSCN	BAG3	1	0	13	0	2	2	1	Mutually_Exclusive	BAG3, OBSCN	'0/4
OR1N2	BAG3	1	0	13	0	2	2	1	Mutually_Exclusive	BAG3, OR1N2	'0/4
OR2L2	BAG3	1	0	13	0	2	2	1	Mutually_Exclusive	BAG3, OR2L2	'0/4
PRPS1L1	BAG3	1	0	13	0	2	2	1	Mutually_Exclusive	BAG3, PRPS1L1	'0/4
RELN	BAG3	1	0	13	0	2	2	1	Mutually_Exclusive	BAG3, RELN	'0/4
RGS12	BAG3	1	0	13	0	2	2	1	Mutually_Exclusive	BAG3, RGS12	'0/4
SALL3	BAG3	1	0	13	0	2	2	1	Mutually_Exclusive	BAG3, SALL3	'0/4
SCN5A	BAG3	1	0	13	0	2	2	1	Mutually_Exclusive	BAG3, SCN5A	'0/4
SLC27A4	BAG3	1	0	13	0	2	2	1	Mutually_Exclusive	BAG3, SLC27A4	'0/4
SLC40A1	BAG3	1	0	13	0	2	2	1	Mutually_Exclusive	BAG3, SLC40A1	'0/4
SORBS2	BAG3	1	0	13	0	2	2	1	Mutually_Exclusive	BAG3, SORBS2	'0/4
TASOR2	BAG3	1	0	13	0	2	2	1	Mutually_Exclusive	BAG3, TASOR2	'0/4
TENM1	BAG3	1	0	13	0	2	2	1	Mutually_Exclusive	BAG3, TENM1	'0/4
THSD7A	BAG3	1	0	13	0	2	2	1	Mutually_Exclusive	BAG3, THSD7A	'0/4
TMCO3	BAG3	1	0	13	0	2	2	1	Mutually_Exclusive	BAG3, TMCO3	'0/4
TRPM2	BAG3	1	0	13	0	2	2	1	Mutually_Exclusive	BAG3, TRPM2	'0/4
TRRAP	BAG3	1	0	13	0	2	2	1	Mutually_Exclusive	BAG3, TRRAP	'0/4
USP24	BAG3	1	0	13	0	2	2	1	Mutually_Exclusive	BAG3, USP24	'0/4
VPS13B	BAG3	1	0	13	0	2	2	1	Mutually_Exclusive	BAG3, VPS13B	'0/4
XRCC1	BAG3	1	0	13	0	2	2	1	Mutually_Exclusive	BAG3, XRCC1	'0/4
NOTCH1	CDH23	1	0	11	0	2	4	1	Mutually_Exclusive	CDH23, NOTCH1	'0/6
EPPK1	CDH23	1	0	12	0	2	3	1	Mutually_Exclusive	CDH23, EPPK1	'0/5
TTN	CDH23	1	0	12	0	2	3	1	Mutually_Exclusive	CDH23, TTN	'0/5
CLCNKB	CDH23	1	0	13	0	2	2	1	Mutually_Exclusive	CDH23, CLCNKB	'0/4
CNTN2	CDH23	1	0	13	0	2	2	1	Mutually_Exclusive	CDH23, CNTN2	'0/4
FAT1	CDH23	1	0	13	0	2	2	1	Mutually_Exclusive	CDH23, FAT1	'0/4
FLG	CDH23	1	0	13	0	2	2	1	Mutually_Exclusive	CDH23, FLG	'0/4
FRYL	CDH23	1	0	13	0	2	2	1	Mutually_Exclusive	CDH23, FRYL	'0/4
ITPR1	CDH23	1	0	13	0	2	2	1	Mutually_Exclusive	CDH23, ITPR1	'0/4
KIF20A	CDH23	1	0	13	0	2	2	1	Mutually_Exclusive	CDH23, KIF20A	'0/4
MAP1B	CDH23	1	0	13	0	2	2	1	Mutually_Exclusive	CDH23, MAP1B	'0/4
MGAM	CDH23	1	0	13	0	2	2	1	Mutually_Exclusive	CDH23, MGAM	'0/4
MIOS	CDH23	1	0	13	0	2	2	1	Mutually_Exclusive	CDH23, MIOS	'0/4
MISP	CDH23	1	0	13	0	2	2	1	Mutually_Exclusive	CDH23, MISP	'0/4
MYO1C	CDH23	1	0	13	0	2	2	1	Mutually_Exclusive	CDH23, MYO1C	'0/4
NAV1	CDH23	1	0	13	0	2	2	1	Mutually_Exclusive	CDH23, NAV1	'0/4
NCOA1	CDH23	1	0	13	0	2	2	1	Mutually_Exclusive	CDH23, NCOA1	'0/4
NLRC5	CDH23	1	0	13	0	2	2	1	Mutually_Exclusive	CDH23, NLRC5	'0/4
OBSCN	CDH23	1	0	13	0	2	2	1	Mutually_Exclusive	CDH23, OBSCN	'0/4
OR1N2	CDH23	1	0	13	0	2	2	1	Mutually_Exclusive	CDH23, OR1N2	'0/4
OR2L2	CDH23	1	0	13	0	2	2	1	Mutually_Exclusive	CDH23, OR2L2	'0/4
PRPS1L1	CDH23	1	0	13	0	2	2	1	Mutually_Exclusive	CDH23, PRPS1L1	'0/4
RELN	CDH23	1	0	13	0	2	2	1	Mutually_Exclusive	CDH23, RELN	'0/4
RGS12	CDH23	1	0	13	0	2	2	1	Mutually_Exclusive	CDH23, RGS12	'0/4
SALL3	CDH23	1	0	13	0	2	2	1	Mutually_Exclusive	CDH23, SALL3	'0/4
SCN5A	CDH23	1	0	13	0	2	2	1	Mutually_Exclusive	CDH23, SCN5A	'0/4
SLC27A4	CDH23	1	0	13	0	2	2	1	Mutually_Exclusive	CDH23, SLC27A4	'0/4
SLC40A1	CDH23	1	0	13	0	2	2	1	Mutually_Exclusive	CDH23, SLC40A1	'0/4
SYTL2	CDH23	1	0	13	0	2	2	1	Mutually_Exclusive	CDH23, SYTL2	'0/4
TASOR2	CDH23	1	0	13	0	2	2	1	Mutually_Exclusive	CDH23, TASOR2	'0/4
TENM1	CDH23	1	0	13	0	2	2	1	Mutually_Exclusive	CDH23, TENM1	'0/4
THSD7A	CDH23	1	0	13	0	2	2	1	Mutually_Exclusive	CDH23, THSD7A	'0/4
TMCO3	CDH23	1	0	13	0	2	2	1	Mutually_Exclusive	CDH23, TMCO3	'0/4
USP24	CDH23	1	0	13	0	2	2	1	Mutually_Exclusive	CDH23, USP24	'0/4
VPS13B	CDH23	1	0	13	0	2	2	1	Mutually_Exclusive	CDH23, VPS13B	'0/4
ZNF707	CDH23	1	0	13	0	2	2	1	Mutually_Exclusive	CDH23, ZNF707	'0/4
ZZEF1	CDH23	1	0	13	0	2	2	1	Mutually_Exclusive	CDH23, ZZEF1	'0/4
EPPK1	CLCNKB	1	0	12	0	2	3	1	Mutually_Exclusive	CLCNKB, EPPK1	'0/5
MUC3A	CLCNKB	1	0	12	0	2	3	1	Mutually_Exclusive	CLCNKB, MUC3A	'0/5
FLG	CLCNKB	1	0	13	0	2	2	1	Mutually_Exclusive	CLCNKB, FLG	'0/4
MAP1B	CLCNKB	1	0	13	0	2	2	1	Mutually_Exclusive	CLCNKB, MAP1B	'0/4
MYO1C	CLCNKB	1	0	13	0	2	2	1	Mutually_Exclusive	CLCNKB, MYO1C	'0/4
RGS12	CLCNKB	1	0	13	0	2	2	1	Mutually_Exclusive	CLCNKB, RGS12	'0/4
SALL3	CLCNKB	1	0	13	0	2	2	1	Mutually_Exclusive	CLCNKB, SALL3	'0/4
SCN5A	CLCNKB	1	0	13	0	2	2	1	Mutually_Exclusive	CLCNKB, SCN5A	'0/4
SLC27A4	CLCNKB	1	0	13	0	2	2	1	Mutually_Exclusive	CLCNKB, SLC27A4	'0/4
SLC40A1	CLCNKB	1	0	13	0	2	2	1	Mutually_Exclusive	CLCNKB, SLC40A1	'0/4
SYTL2	CLCNKB	1	0	13	0	2	2	1	Mutually_Exclusive	CLCNKB, SYTL2	'0/4
TASOR2	CLCNKB	1	0	13	0	2	2	1	Mutually_Exclusive	CLCNKB, TASOR2	'0/4
USP24	CLCNKB	1	0	13	0	2	2	1	Mutually_Exclusive	CLCNKB, USP24	'0/4
EPPK1	CNTN2	1	0	12	0	2	3	1	Mutually_Exclusive	CNTN2, EPPK1	'0/5
MUC3A	CNTN2	1	0	12	0	2	3	1	Mutually_Exclusive	CNTN2, MUC3A	'0/5
FLG	CNTN2	1	0	13	0	2	2	1	Mutually_Exclusive	CNTN2, FLG	'0/4
MAP1B	CNTN2	1	0	13	0	2	2	1	Mutually_Exclusive	CNTN2, MAP1B	'0/4
MYO1C	CNTN2	1	0	13	0	2	2	1	Mutually_Exclusive	CNTN2, MYO1C	'0/4
RGS12	CNTN2	1	0	13	0	2	2	1	Mutually_Exclusive	CNTN2, RGS12	'0/4
SALL3	CNTN2	1	0	13	0	2	2	1	Mutually_Exclusive	CNTN2, SALL3	'0/4
SCN5A	CNTN2	1	0	13	0	2	2	1	Mutually_Exclusive	CNTN2, SCN5A	'0/4
SLC27A4	CNTN2	1	0	13	0	2	2	1	Mutually_Exclusive	CNTN2, SLC27A4	'0/4
SLC40A1	CNTN2	1	0	13	0	2	2	1	Mutually_Exclusive	CNTN2, SLC40A1	'0/4
SYTL2	CNTN2	1	0	13	0	2	2	1	Mutually_Exclusive	CNTN2, SYTL2	'0/4
TASOR2	CNTN2	1	0	13	0	2	2	1	Mutually_Exclusive	CNTN2, TASOR2	'0/4
USP24	CNTN2	1	0	13	0	2	2	1	Mutually_Exclusive	CNTN2, USP24	'0/4
EPPK1	FAT1	1	0	12	0	2	3	1	Mutually_Exclusive	EPPK1, FAT1	'0/5
FLG	FAT1	1	0	13	0	2	2	1	Mutually_Exclusive	FAT1, FLG	'0/4
ITPR1	FAT1	1	0	13	0	2	2	1	Mutually_Exclusive	FAT1, ITPR1	'0/4
MAP1B	FAT1	1	0	13	0	2	2	1	Mutually_Exclusive	FAT1, MAP1B	'0/4
MYO1C	FAT1	1	0	13	0	2	2	1	Mutually_Exclusive	FAT1, MYO1C	'0/4
RGS12	FAT1	1	0	13	0	2	2	1	Mutually_Exclusive	FAT1, RGS12	'0/4
SALL3	FAT1	1	0	13	0	2	2	1	Mutually_Exclusive	FAT1, SALL3	'0/4
SLC40A1	FAT1	1	0	13	0	2	2	1	Mutually_Exclusive	FAT1, SLC40A1	'0/4
SYTL2	FAT1	1	0	13	0	2	2	1	Mutually_Exclusive	FAT1, SYTL2	'0/4
TASOR2	FAT1	1	0	13	0	2	2	1	Mutually_Exclusive	FAT1, TASOR2	'0/4
ZNF707	FAT1	1	0	13	0	2	2	1	Mutually_Exclusive	FAT1, ZNF707	'0/4
NOTCH1	FLG	1	0	11	0	2	4	1	Mutually_Exclusive	FLG, NOTCH1	'0/6
MUC3A	FLG	1	0	12	0	2	3	1	Mutually_Exclusive	FLG, MUC3A	'0/5
TTN	FLG	1	0	12	0	2	3	1	Mutually_Exclusive	FLG, TTN	'0/5
FRYL	FLG	1	0	13	0	2	2	1	Mutually_Exclusive	FLG, FRYL	'0/4
ITPR1	FLG	1	0	13	0	2	2	1	Mutually_Exclusive	FLG, ITPR1	'0/4
KIF20A	FLG	1	0	13	0	2	2	1	Mutually_Exclusive	FLG, KIF20A	'0/4
MAP1B	FLG	1	0	13	0	2	2	1	Mutually_Exclusive	FLG, MAP1B	'0/4
MGAM	FLG	1	0	13	0	2	2	1	Mutually_Exclusive	FLG, MGAM	'0/4
MIOS	FLG	1	0	13	0	2	2	1	Mutually_Exclusive	FLG, MIOS	'0/4
MISP	FLG	1	0	13	0	2	2	1	Mutually_Exclusive	FLG, MISP	'0/4
MYO1C	FLG	1	0	13	0	2	2	1	Mutually_Exclusive	FLG, MYO1C	'0/4
NAV1	FLG	1	0	13	0	2	2	1	Mutually_Exclusive	FLG, NAV1	'0/4
NCOA1	FLG	1	0	13	0	2	2	1	Mutually_Exclusive	FLG, NCOA1	'0/4
NLRC5	FLG	1	0	13	0	2	2	1	Mutually_Exclusive	FLG, NLRC5	'0/4
OBSCN	FLG	1	0	13	0	2	2	1	Mutually_Exclusive	FLG, OBSCN	'0/4
OR1N2	FLG	1	0	13	0	2	2	1	Mutually_Exclusive	FLG, OR1N2	'0/4
OR2L2	FLG	1	0	13	0	2	2	1	Mutually_Exclusive	FLG, OR2L2	'0/4
PRPS1L1	FLG	1	0	13	0	2	2	1	Mutually_Exclusive	FLG, PRPS1L1	'0/4
RELN	FLG	1	0	13	0	2	2	1	Mutually_Exclusive	FLG, RELN	'0/4
RGS12	FLG	1	0	13	0	2	2	1	Mutually_Exclusive	FLG, RGS12	'0/4
SCN5A	FLG	1	0	13	0	2	2	1	Mutually_Exclusive	FLG, SCN5A	'0/4
SLC40A1	FLG	1	0	13	0	2	2	1	Mutually_Exclusive	FLG, SLC40A1	'0/4
SORBS2	FLG	1	0	13	0	2	2	1	Mutually_Exclusive	FLG, SORBS2	'0/4
SYTL2	FLG	1	0	13	0	2	2	1	Mutually_Exclusive	FLG, SYTL2	'0/4
TENM1	FLG	1	0	13	0	2	2	1	Mutually_Exclusive	FLG, TENM1	'0/4
THSD7A	FLG	1	0	13	0	2	2	1	Mutually_Exclusive	FLG, THSD7A	'0/4
TMCO3	FLG	1	0	13	0	2	2	1	Mutually_Exclusive	FLG, TMCO3	'0/4
TRPM2	FLG	1	0	13	0	2	2	1	Mutually_Exclusive	FLG, TRPM2	'0/4
TRRAP	FLG	1	0	13	0	2	2	1	Mutually_Exclusive	FLG, TRRAP	'0/4
USP24	FLG	1	0	13	0	2	2	1	Mutually_Exclusive	FLG, USP24	'0/4
VPS13B	FLG	1	0	13	0	2	2	1	Mutually_Exclusive	FLG, VPS13B	'0/4
XRCC1	FLG	1	0	13	0	2	2	1	Mutually_Exclusive	FLG, XRCC1	'0/4
ZNF707	FLG	1	0	13	0	2	2	1	Mutually_Exclusive	FLG, ZNF707	'0/4
ZZEF1	FLG	1	0	13	0	2	2	1	Mutually_Exclusive	FLG, ZZEF1	'0/4
MUC3A	FRYL	1	0	12	0	2	3	1	Mutually_Exclusive	FRYL, MUC3A	'0/5
ITPR1	FRYL	1	0	13	0	2	2	1	Mutually_Exclusive	FRYL, ITPR1	'0/4
MAP1B	FRYL	1	0	13	0	2	2	1	Mutually_Exclusive	FRYL, MAP1B	'0/4
MYO1C	FRYL	1	0	13	0	2	2	1	Mutually_Exclusive	FRYL, MYO1C	'0/4
RGS12	FRYL	1	0	13	0	2	2	1	Mutually_Exclusive	FRYL, RGS12	'0/4
SALL3	FRYL	1	0	13	0	2	2	1	Mutually_Exclusive	FRYL, SALL3	'0/4
SCN5A	FRYL	1	0	13	0	2	2	1	Mutually_Exclusive	FRYL, SCN5A	'0/4
SLC27A4	FRYL	1	0	13	0	2	2	1	Mutually_Exclusive	FRYL, SLC27A4	'0/4
SLC40A1	FRYL	1	0	13	0	2	2	1	Mutually_Exclusive	FRYL, SLC40A1	'0/4
SYTL2	FRYL	1	0	13	0	2	2	1	Mutually_Exclusive	FRYL, SYTL2	'0/4
TASOR2	FRYL	1	0	13	0	2	2	1	Mutually_Exclusive	FRYL, TASOR2	'0/4
USP24	FRYL	1	0	13	0	2	2	1	Mutually_Exclusive	FRYL, USP24	'0/4
ZNF707	FRYL	1	0	13	0	2	2	1	Mutually_Exclusive	FRYL, ZNF707	'0/4
EPPK1	ITPR1	1	0	12	0	2	3	1	Mutually_Exclusive	EPPK1, ITPR1	'0/5
MUC3A	ITPR1	1	0	12	0	2	3	1	Mutually_Exclusive	ITPR1, MUC3A	'0/5
TTN	ITPR1	1	0	12	0	2	3	1	Mutually_Exclusive	ITPR1, TTN	'0/5
KIF20A	ITPR1	1	0	13	0	2	2	1	Mutually_Exclusive	ITPR1, KIF20A	'0/4
MAP1B	ITPR1	1	0	13	0	2	2	1	Mutually_Exclusive	ITPR1, MAP1B	'0/4
MGAM	ITPR1	1	0	13	0	2	2	1	Mutually_Exclusive	ITPR1, MGAM	'0/4
MISP	ITPR1	1	0	13	0	2	2	1	Mutually_Exclusive	ITPR1, MISP	'0/4
MYO1C	ITPR1	1	0	13	0	2	2	1	Mutually_Exclusive	ITPR1, MYO1C	'0/4
NAV1	ITPR1	1	0	13	0	2	2	1	Mutually_Exclusive	ITPR1, NAV1	'0/4
NLRC5	ITPR1	1	0	13	0	2	2	1	Mutually_Exclusive	ITPR1, NLRC5	'0/4
OBSCN	ITPR1	1	0	13	0	2	2	1	Mutually_Exclusive	ITPR1, OBSCN	'0/4
OR1N2	ITPR1	1	0	13	0	2	2	1	Mutually_Exclusive	ITPR1, OR1N2	'0/4
OR2L2	ITPR1	1	0	13	0	2	2	1	Mutually_Exclusive	ITPR1, OR2L2	'0/4
PRPS1L1	ITPR1	1	0	13	0	2	2	1	Mutually_Exclusive	ITPR1, PRPS1L1	'0/4
RELN	ITPR1	1	0	13	0	2	2	1	Mutually_Exclusive	ITPR1, RELN	'0/4
SALL3	ITPR1	1	0	13	0	2	2	1	Mutually_Exclusive	ITPR1, SALL3	'0/4
SCN5A	ITPR1	1	0	13	0	2	2	1	Mutually_Exclusive	ITPR1, SCN5A	'0/4
SLC27A4	ITPR1	1	0	13	0	2	2	1	Mutually_Exclusive	ITPR1, SLC27A4	'0/4
SORBS2	ITPR1	1	0	13	0	2	2	1	Mutually_Exclusive	ITPR1, SORBS2	'0/4
SYTL2	ITPR1	1	0	13	0	2	2	1	Mutually_Exclusive	ITPR1, SYTL2	'0/4
TASOR2	ITPR1	1	0	13	0	2	2	1	Mutually_Exclusive	ITPR1, TASOR2	'0/4
TENM1	ITPR1	1	0	13	0	2	2	1	Mutually_Exclusive	ITPR1, TENM1	'0/4
THSD7A	ITPR1	1	0	13	0	2	2	1	Mutually_Exclusive	ITPR1, THSD7A	'0/4
TMCO3	ITPR1	1	0	13	0	2	2	1	Mutually_Exclusive	ITPR1, TMCO3	'0/4
TRPM2	ITPR1	1	0	13	0	2	2	1	Mutually_Exclusive	ITPR1, TRPM2	'0/4
TRRAP	ITPR1	1	0	13	0	2	2	1	Mutually_Exclusive	ITPR1, TRRAP	'0/4
USP24	ITPR1	1	0	13	0	2	2	1	Mutually_Exclusive	ITPR1, USP24	'0/4
VPS13B	ITPR1	1	0	13	0	2	2	1	Mutually_Exclusive	ITPR1, VPS13B	'0/4
XRCC1	ITPR1	1	0	13	0	2	2	1	Mutually_Exclusive	ITPR1, XRCC1	'0/4
EPPK1	KIF20A	1	0	12	0	2	3	1	Mutually_Exclusive	EPPK1, KIF20A	'0/5
MUC3A	KIF20A	1	0	12	0	2	3	1	Mutually_Exclusive	KIF20A, MUC3A	'0/5
MAP1B	KIF20A	1	0	13	0	2	2	1	Mutually_Exclusive	KIF20A, MAP1B	'0/4
MYO1C	KIF20A	1	0	13	0	2	2	1	Mutually_Exclusive	KIF20A, MYO1C	'0/4
RGS12	KIF20A	1	0	13	0	2	2	1	Mutually_Exclusive	KIF20A, RGS12	'0/4
SALL3	KIF20A	1	0	13	0	2	2	1	Mutually_Exclusive	KIF20A, SALL3	'0/4
SCN5A	KIF20A	1	0	13	0	2	2	1	Mutually_Exclusive	KIF20A, SCN5A	'0/4
SLC27A4	KIF20A	1	0	13	0	2	2	1	Mutually_Exclusive	KIF20A, SLC27A4	'0/4
SLC40A1	KIF20A	1	0	13	0	2	2	1	Mutually_Exclusive	KIF20A, SLC40A1	'0/4
TASOR2	KIF20A	1	0	13	0	2	2	1	Mutually_Exclusive	KIF20A, TASOR2	'0/4
USP24	KIF20A	1	0	13	0	2	2	1	Mutually_Exclusive	KIF20A, USP24	'0/4
ZNF707	KIF20A	1	0	13	0	2	2	1	Mutually_Exclusive	KIF20A, ZNF707	'0/4
NOTCH1	MAP1B	1	0	11	0	2	4	1	Mutually_Exclusive	MAP1B, NOTCH1	'0/6
EPPK1	MAP1B	1	0	12	0	2	3	1	Mutually_Exclusive	EPPK1, MAP1B	'0/5
MUC3A	MAP1B	1	0	12	0	2	3	1	Mutually_Exclusive	MAP1B, MUC3A	'0/5
TTN	MAP1B	1	0	12	0	2	3	1	Mutually_Exclusive	MAP1B, TTN	'0/5
MGAM	MAP1B	1	0	13	0	2	2	1	Mutually_Exclusive	MAP1B, MGAM	'0/4
MIOS	MAP1B	1	0	13	0	2	2	1	Mutually_Exclusive	MAP1B, MIOS	'0/4
MISP	MAP1B	1	0	13	0	2	2	1	Mutually_Exclusive	MAP1B, MISP	'0/4
MYO1C	MAP1B	1	0	13	0	2	2	1	Mutually_Exclusive	MAP1B, MYO1C	'0/4
NAV1	MAP1B	1	0	13	0	2	2	1	Mutually_Exclusive	MAP1B, NAV1	'0/4
NCOA1	MAP1B	1	0	13	0	2	2	1	Mutually_Exclusive	MAP1B, NCOA1	'0/4
NLRC5	MAP1B	1	0	13	0	2	2	1	Mutually_Exclusive	MAP1B, NLRC5	'0/4
OBSCN	MAP1B	1	0	13	0	2	2	1	Mutually_Exclusive	MAP1B, OBSCN	'0/4
OR1N2	MAP1B	1	0	13	0	2	2	1	Mutually_Exclusive	MAP1B, OR1N2	'0/4
OR2L2	MAP1B	1	0	13	0	2	2	1	Mutually_Exclusive	MAP1B, OR2L2	'0/4
PRPS1L1	MAP1B	1	0	13	0	2	2	1	Mutually_Exclusive	MAP1B, PRPS1L1	'0/4
RELN	MAP1B	1	0	13	0	2	2	1	Mutually_Exclusive	MAP1B, RELN	'0/4
RGS12	MAP1B	1	0	13	0	2	2	1	Mutually_Exclusive	MAP1B, RGS12	'0/4
SALL3	MAP1B	1	0	13	0	2	2	1	Mutually_Exclusive	MAP1B, SALL3	'0/4
SCN5A	MAP1B	1	0	13	0	2	2	1	Mutually_Exclusive	MAP1B, SCN5A	'0/4
SLC27A4	MAP1B	1	0	13	0	2	2	1	Mutually_Exclusive	MAP1B, SLC27A4	'0/4
SLC40A1	MAP1B	1	0	13	0	2	2	1	Mutually_Exclusive	MAP1B, SLC40A1	'0/4
SORBS2	MAP1B	1	0	13	0	2	2	1	Mutually_Exclusive	MAP1B, SORBS2	'0/4
SYTL2	MAP1B	1	0	13	0	2	2	1	Mutually_Exclusive	MAP1B, SYTL2	'0/4
TASOR2	MAP1B	1	0	13	0	2	2	1	Mutually_Exclusive	MAP1B, TASOR2	'0/4
TENM1	MAP1B	1	0	13	0	2	2	1	Mutually_Exclusive	MAP1B, TENM1	'0/4
THSD7A	MAP1B	1	0	13	0	2	2	1	Mutually_Exclusive	MAP1B, THSD7A	'0/4
TMCO3	MAP1B	1	0	13	0	2	2	1	Mutually_Exclusive	MAP1B, TMCO3	'0/4
TRPM2	MAP1B	1	0	13	0	2	2	1	Mutually_Exclusive	MAP1B, TRPM2	'0/4
TRRAP	MAP1B	1	0	13	0	2	2	1	Mutually_Exclusive	MAP1B, TRRAP	'0/4
VPS13B	MAP1B	1	0	13	0	2	2	1	Mutually_Exclusive	MAP1B, VPS13B	'0/4
XRCC1	MAP1B	1	0	13	0	2	2	1	Mutually_Exclusive	MAP1B, XRCC1	'0/4
ZNF707	MAP1B	1	0	13	0	2	2	1	Mutually_Exclusive	MAP1B, ZNF707	'0/4
ZZEF1	MAP1B	1	0	13	0	2	2	1	Mutually_Exclusive	MAP1B, ZZEF1	'0/4
EPPK1	MGAM	1	0	12	0	2	3	1	Mutually_Exclusive	EPPK1, MGAM	'0/5
MYO1C	MGAM	1	0	13	0	2	2	1	Mutually_Exclusive	MGAM, MYO1C	'0/4
RGS12	MGAM	1	0	13	0	2	2	1	Mutually_Exclusive	MGAM, RGS12	'0/4
SALL3	MGAM	1	0	13	0	2	2	1	Mutually_Exclusive	MGAM, SALL3	'0/4
SCN5A	MGAM	1	0	13	0	2	2	1	Mutually_Exclusive	MGAM, SCN5A	'0/4
SLC27A4	MGAM	1	0	13	0	2	2	1	Mutually_Exclusive	MGAM, SLC27A4	'0/4
SLC40A1	MGAM	1	0	13	0	2	2	1	Mutually_Exclusive	MGAM, SLC40A1	'0/4
SYTL2	MGAM	1	0	13	0	2	2	1	Mutually_Exclusive	MGAM, SYTL2	'0/4
TASOR2	MGAM	1	0	13	0	2	2	1	Mutually_Exclusive	MGAM, TASOR2	'0/4
USP24	MGAM	1	0	13	0	2	2	1	Mutually_Exclusive	MGAM, USP24	'0/4
ZNF707	MGAM	1	0	13	0	2	2	1	Mutually_Exclusive	MGAM, ZNF707	'0/4
EPPK1	MIOS	1	0	12	0	2	3	1	Mutually_Exclusive	EPPK1, MIOS	'0/5
MUC3A	MIOS	1	0	12	0	2	3	1	Mutually_Exclusive	MIOS, MUC3A	'0/5
MYO1C	MIOS	1	0	13	0	2	2	1	Mutually_Exclusive	MIOS, MYO1C	'0/4
RGS12	MIOS	1	0	13	0	2	2	1	Mutually_Exclusive	MIOS, RGS12	'0/4
SALL3	MIOS	1	0	13	0	2	2	1	Mutually_Exclusive	MIOS, SALL3	'0/4
SCN5A	MIOS	1	0	13	0	2	2	1	Mutually_Exclusive	MIOS, SCN5A	'0/4
SLC27A4	MIOS	1	0	13	0	2	2	1	Mutually_Exclusive	MIOS, SLC27A4	'0/4
SLC40A1	MIOS	1	0	13	0	2	2	1	Mutually_Exclusive	MIOS, SLC40A1	'0/4
SYTL2	MIOS	1	0	13	0	2	2	1	Mutually_Exclusive	MIOS, SYTL2	'0/4
TASOR2	MIOS	1	0	13	0	2	2	1	Mutually_Exclusive	MIOS, TASOR2	'0/4
USP24	MIOS	1	0	13	0	2	2	1	Mutually_Exclusive	MIOS, USP24	'0/4
EPPK1	MISP	1	0	12	0	2	3	1	Mutually_Exclusive	EPPK1, MISP	'0/5
MUC3A	MISP	1	0	12	0	2	3	1	Mutually_Exclusive	MISP, MUC3A	'0/5
SALL3	MISP	1	0	13	0	2	2	1	Mutually_Exclusive	MISP, SALL3	'0/4
SLC27A4	MISP	1	0	13	0	2	2	1	Mutually_Exclusive	MISP, SLC27A4	'0/4
SLC40A1	MISP	1	0	13	0	2	2	1	Mutually_Exclusive	MISP, SLC40A1	'0/4
SYTL2	MISP	1	0	13	0	2	2	1	Mutually_Exclusive	MISP, SYTL2	'0/4
USP24	MISP	1	0	13	0	2	2	1	Mutually_Exclusive	MISP, USP24	'0/4
MUC3A	MYO1C	1	0	12	0	2	3	1	Mutually_Exclusive	MUC3A, MYO1C	'0/5
TTN	MYO1C	1	0	12	0	2	3	1	Mutually_Exclusive	MYO1C, TTN	'0/5
NCOA1	MYO1C	1	0	13	0	2	2	1	Mutually_Exclusive	MYO1C, NCOA1	'0/4
NLRC5	MYO1C	1	0	13	0	2	2	1	Mutually_Exclusive	MYO1C, NLRC5	'0/4
OBSCN	MYO1C	1	0	13	0	2	2	1	Mutually_Exclusive	MYO1C, OBSCN	'0/4
OR1N2	MYO1C	1	0	13	0	2	2	1	Mutually_Exclusive	MYO1C, OR1N2	'0/4
OR2L2	MYO1C	1	0	13	0	2	2	1	Mutually_Exclusive	MYO1C, OR2L2	'0/4
PRPS1L1	MYO1C	1	0	13	0	2	2	1	Mutually_Exclusive	MYO1C, PRPS1L1	'0/4
RELN	MYO1C	1	0	13	0	2	2	1	Mutually_Exclusive	MYO1C, RELN	'0/4
SALL3	MYO1C	1	0	13	0	2	2	1	Mutually_Exclusive	MYO1C, SALL3	'0/4
SLC27A4	MYO1C	1	0	13	0	2	2	1	Mutually_Exclusive	MYO1C, SLC27A4	'0/4
SLC40A1	MYO1C	1	0	13	0	2	2	1	Mutually_Exclusive	MYO1C, SLC40A1	'0/4
SORBS2	MYO1C	1	0	13	0	2	2	1	Mutually_Exclusive	MYO1C, SORBS2	'0/4
SYTL2	MYO1C	1	0	13	0	2	2	1	Mutually_Exclusive	MYO1C, SYTL2	'0/4
TENM1	MYO1C	1	0	13	0	2	2	1	Mutually_Exclusive	MYO1C, TENM1	'0/4
THSD7A	MYO1C	1	0	13	0	2	2	1	Mutually_Exclusive	MYO1C, THSD7A	'0/4
TMCO3	MYO1C	1	0	13	0	2	2	1	Mutually_Exclusive	MYO1C, TMCO3	'0/4
TRPM2	MYO1C	1	0	13	0	2	2	1	Mutually_Exclusive	MYO1C, TRPM2	'0/4
TRRAP	MYO1C	1	0	13	0	2	2	1	Mutually_Exclusive	MYO1C, TRRAP	'0/4
USP24	MYO1C	1	0	13	0	2	2	1	Mutually_Exclusive	MYO1C, USP24	'0/4
XRCC1	MYO1C	1	0	13	0	2	2	1	Mutually_Exclusive	MYO1C, XRCC1	'0/4
ZZEF1	MYO1C	1	0	13	0	2	2	1	Mutually_Exclusive	MYO1C, ZZEF1	'0/4
EPPK1	NAV1	1	0	12	0	2	3	1	Mutually_Exclusive	EPPK1, NAV1	'0/5
MUC3A	NAV1	1	0	12	0	2	3	1	Mutually_Exclusive	MUC3A, NAV1	'0/5
SALL3	NAV1	1	0	13	0	2	2	1	Mutually_Exclusive	NAV1, SALL3	'0/4
SLC27A4	NAV1	1	0	13	0	2	2	1	Mutually_Exclusive	NAV1, SLC27A4	'0/4
SLC40A1	NAV1	1	0	13	0	2	2	1	Mutually_Exclusive	NAV1, SLC40A1	'0/4
SYTL2	NAV1	1	0	13	0	2	2	1	Mutually_Exclusive	NAV1, SYTL2	'0/4
USP24	NAV1	1	0	13	0	2	2	1	Mutually_Exclusive	NAV1, USP24	'0/4
EPPK1	NCOA1	1	0	12	0	2	3	1	Mutually_Exclusive	EPPK1, NCOA1	'0/5
MUC3A	NCOA1	1	0	12	0	2	3	1	Mutually_Exclusive	MUC3A, NCOA1	'0/5
SALL3	NCOA1	1	0	13	0	2	2	1	Mutually_Exclusive	NCOA1, SALL3	'0/4
SCN5A	NCOA1	1	0	13	0	2	2	1	Mutually_Exclusive	NCOA1, SCN5A	'0/4
SLC27A4	NCOA1	1	0	13	0	2	2	1	Mutually_Exclusive	NCOA1, SLC27A4	'0/4
SYTL2	NCOA1	1	0	13	0	2	2	1	Mutually_Exclusive	NCOA1, SYTL2	'0/4
TASOR2	NCOA1	1	0	13	0	2	2	1	Mutually_Exclusive	NCOA1, TASOR2	'0/4
USP24	NCOA1	1	0	13	0	2	2	1	Mutually_Exclusive	NCOA1, USP24	'0/4
ZNF707	NCOA1	1	0	13	0	2	2	1	Mutually_Exclusive	NCOA1, ZNF707	'0/4
EPPK1	NLRC5	1	0	12	0	2	3	1	Mutually_Exclusive	EPPK1, NLRC5	'0/5
MUC3A	NLRC5	1	0	12	0	2	3	1	Mutually_Exclusive	MUC3A, NLRC5	'0/5
RGS12	NLRC5	1	0	13	0	2	2	1	Mutually_Exclusive	NLRC5, RGS12	'0/4
SALL3	NLRC5	1	0	13	0	2	2	1	Mutually_Exclusive	NLRC5, SALL3	'0/4
SCN5A	NLRC5	1	0	13	0	2	2	1	Mutually_Exclusive	NLRC5, SCN5A	'0/4
SLC27A4	NLRC5	1	0	13	0	2	2	1	Mutually_Exclusive	NLRC5, SLC27A4	'0/4
SLC40A1	NLRC5	1	0	13	0	2	2	1	Mutually_Exclusive	NLRC5, SLC40A1	'0/4
TASOR2	NLRC5	1	0	13	0	2	2	1	Mutually_Exclusive	NLRC5, TASOR2	'0/4
USP24	NLRC5	1	0	13	0	2	2	1	Mutually_Exclusive	NLRC5, USP24	'0/4
ZNF707	NLRC5	1	0	13	0	2	2	1	Mutually_Exclusive	NLRC5, ZNF707	'0/4
EPPK1	OBSCN	1	0	12	0	2	3	1	Mutually_Exclusive	EPPK1, OBSCN	'0/5
RGS12	OBSCN	1	0	13	0	2	2	1	Mutually_Exclusive	OBSCN, RGS12	'0/4
SALL3	OBSCN	1	0	13	0	2	2	1	Mutually_Exclusive	OBSCN, SALL3	'0/4
SLC40A1	OBSCN	1	0	13	0	2	2	1	Mutually_Exclusive	OBSCN, SLC40A1	'0/4
SYTL2	OBSCN	1	0	13	0	2	2	1	Mutually_Exclusive	OBSCN, SYTL2	'0/4
TASOR2	OBSCN	1	0	13	0	2	2	1	Mutually_Exclusive	OBSCN, TASOR2	'0/4
ZNF707	OBSCN	1	0	13	0	2	2	1	Mutually_Exclusive	OBSCN, ZNF707	'0/4
MUC3A	OR1N2	1	0	12	0	2	3	1	Mutually_Exclusive	MUC3A, OR1N2	'0/5
RGS12	OR1N2	1	0	13	0	2	2	1	Mutually_Exclusive	OR1N2, RGS12	'0/4
SALL3	OR1N2	1	0	13	0	2	2	1	Mutually_Exclusive	OR1N2, SALL3	'0/4
SCN5A	OR1N2	1	0	13	0	2	2	1	Mutually_Exclusive	OR1N2, SCN5A	'0/4
SLC27A4	OR1N2	1	0	13	0	2	2	1	Mutually_Exclusive	OR1N2, SLC27A4	'0/4
SLC40A1	OR1N2	1	0	13	0	2	2	1	Mutually_Exclusive	OR1N2, SLC40A1	'0/4
SYTL2	OR1N2	1	0	13	0	2	2	1	Mutually_Exclusive	OR1N2, SYTL2	'0/4
TASOR2	OR1N2	1	0	13	0	2	2	1	Mutually_Exclusive	OR1N2, TASOR2	'0/4
USP24	OR1N2	1	0	13	0	2	2	1	Mutually_Exclusive	OR1N2, USP24	'0/4
ZNF707	OR1N2	1	0	13	0	2	2	1	Mutually_Exclusive	OR1N2, ZNF707	'0/4
EPPK1	OR2L2	1	0	12	0	2	3	1	Mutually_Exclusive	EPPK1, OR2L2	'0/5
MUC3A	OR2L2	1	0	12	0	2	3	1	Mutually_Exclusive	MUC3A, OR2L2	'0/5
RGS12	OR2L2	1	0	13	0	2	2	1	Mutually_Exclusive	OR2L2, RGS12	'0/4
SALL3	OR2L2	1	0	13	0	2	2	1	Mutually_Exclusive	OR2L2, SALL3	'0/4
SCN5A	OR2L2	1	0	13	0	2	2	1	Mutually_Exclusive	OR2L2, SCN5A	'0/4
SLC27A4	OR2L2	1	0	13	0	2	2	1	Mutually_Exclusive	OR2L2, SLC27A4	'0/4
SYTL2	OR2L2	1	0	13	0	2	2	1	Mutually_Exclusive	OR2L2, SYTL2	'0/4
TASOR2	OR2L2	1	0	13	0	2	2	1	Mutually_Exclusive	OR2L2, TASOR2	'0/4
USP24	OR2L2	1	0	13	0	2	2	1	Mutually_Exclusive	OR2L2, USP24	'0/4
ZNF707	OR2L2	1	0	13	0	2	2	1	Mutually_Exclusive	OR2L2, ZNF707	'0/4
EPPK1	PRPS1L1	1	0	12	0	2	3	1	Mutually_Exclusive	EPPK1, PRPS1L1	'0/5
RGS12	PRPS1L1	1	0	13	0	2	2	1	Mutually_Exclusive	PRPS1L1, RGS12	'0/4
SALL3	PRPS1L1	1	0	13	0	2	2	1	Mutually_Exclusive	PRPS1L1, SALL3	'0/4
SCN5A	PRPS1L1	1	0	13	0	2	2	1	Mutually_Exclusive	PRPS1L1, SCN5A	'0/4
SLC27A4	PRPS1L1	1	0	13	0	2	2	1	Mutually_Exclusive	PRPS1L1, SLC27A4	'0/4
SLC40A1	PRPS1L1	1	0	13	0	2	2	1	Mutually_Exclusive	PRPS1L1, SLC40A1	'0/4
SYTL2	PRPS1L1	1	0	13	0	2	2	1	Mutually_Exclusive	PRPS1L1, SYTL2	'0/4
TASOR2	PRPS1L1	1	0	13	0	2	2	1	Mutually_Exclusive	PRPS1L1, TASOR2	'0/4
USP24	PRPS1L1	1	0	13	0	2	2	1	Mutually_Exclusive	PRPS1L1, USP24	'0/4
ZNF707	PRPS1L1	1	0	13	0	2	2	1	Mutually_Exclusive	PRPS1L1, ZNF707	'0/4
EPPK1	RELN	1	0	12	0	2	3	1	Mutually_Exclusive	EPPK1, RELN	'0/5
RGS12	RELN	1	0	13	0	2	2	1	Mutually_Exclusive	RELN, RGS12	'0/4
SALL3	RELN	1	0	13	0	2	2	1	Mutually_Exclusive	RELN, SALL3	'0/4
SLC40A1	RELN	1	0	13	0	2	2	1	Mutually_Exclusive	RELN, SLC40A1	'0/4
SYTL2	RELN	1	0	13	0	2	2	1	Mutually_Exclusive	RELN, SYTL2	'0/4
TASOR2	RELN	1	0	13	0	2	2	1	Mutually_Exclusive	RELN, TASOR2	'0/4
ZNF707	RELN	1	0	13	0	2	2	1	Mutually_Exclusive	RELN, ZNF707	'0/4
EPPK1	RGS12	1	0	12	0	2	3	1	Mutually_Exclusive	EPPK1, RGS12	'0/5
MUC3A	RGS12	1	0	12	0	2	3	1	Mutually_Exclusive	MUC3A, RGS12	'0/5
TTN	RGS12	1	0	12	0	2	3	1	Mutually_Exclusive	RGS12, TTN	'0/5
SALL3	RGS12	1	0	13	0	2	2	1	Mutually_Exclusive	RGS12, SALL3	'0/4
SLC27A4	RGS12	1	0	13	0	2	2	1	Mutually_Exclusive	RGS12, SLC27A4	'0/4
SORBS2	RGS12	1	0	13	0	2	2	1	Mutually_Exclusive	RGS12, SORBS2	'0/4
SYTL2	RGS12	1	0	13	0	2	2	1	Mutually_Exclusive	RGS12, SYTL2	'0/4
TENM1	RGS12	1	0	13	0	2	2	1	Mutually_Exclusive	RGS12, TENM1	'0/4
THSD7A	RGS12	1	0	13	0	2	2	1	Mutually_Exclusive	RGS12, THSD7A	'0/4
TMCO3	RGS12	1	0	13	0	2	2	1	Mutually_Exclusive	RGS12, TMCO3	'0/4
TRPM2	RGS12	1	0	13	0	2	2	1	Mutually_Exclusive	RGS12, TRPM2	'0/4
TRRAP	RGS12	1	0	13	0	2	2	1	Mutually_Exclusive	RGS12, TRRAP	'0/4
USP24	RGS12	1	0	13	0	2	2	1	Mutually_Exclusive	RGS12, USP24	'0/4
VPS13B	RGS12	1	0	13	0	2	2	1	Mutually_Exclusive	RGS12, VPS13B	'0/4
XRCC1	RGS12	1	0	13	0	2	2	1	Mutually_Exclusive	RGS12, XRCC1	'0/4
ZZEF1	RGS12	1	0	13	0	2	2	1	Mutually_Exclusive	RGS12, ZZEF1	'0/4
NOTCH1	SALL3	1	0	11	0	2	4	1	Mutually_Exclusive	NOTCH1, SALL3	'0/6
EPPK1	SALL3	1	0	12	0	2	3	1	Mutually_Exclusive	EPPK1, SALL3	'0/5
MUC3A	SALL3	1	0	12	0	2	3	1	Mutually_Exclusive	MUC3A, SALL3	'0/5
TTN	SALL3	1	0	12	0	2	3	1	Mutually_Exclusive	SALL3, TTN	'0/5
SCN5A	SALL3	1	0	13	0	2	2	1	Mutually_Exclusive	SALL3, SCN5A	'0/4
SLC27A4	SALL3	1	0	13	0	2	2	1	Mutually_Exclusive	SALL3, SLC27A4	'0/4
SLC40A1	SALL3	1	0	13	0	2	2	1	Mutually_Exclusive	SALL3, SLC40A1	'0/4
SORBS2	SALL3	1	0	13	0	2	2	1	Mutually_Exclusive	SALL3, SORBS2	'0/4
TMCO3	SALL3	1	0	13	0	2	2	1	Mutually_Exclusive	SALL3, TMCO3	'0/4
TRPM2	SALL3	1	0	13	0	2	2	1	Mutually_Exclusive	SALL3, TRPM2	'0/4
TRRAP	SALL3	1	0	13	0	2	2	1	Mutually_Exclusive	SALL3, TRRAP	'0/4
USP24	SALL3	1	0	13	0	2	2	1	Mutually_Exclusive	SALL3, USP24	'0/4
VPS13B	SALL3	1	0	13	0	2	2	1	Mutually_Exclusive	SALL3, VPS13B	'0/4
XRCC1	SALL3	1	0	13	0	2	2	1	Mutually_Exclusive	SALL3, XRCC1	'0/4
ZNF707	SALL3	1	0	13	0	2	2	1	Mutually_Exclusive	SALL3, ZNF707	'0/4
ZZEF1	SALL3	1	0	13	0	2	2	1	Mutually_Exclusive	SALL3, ZZEF1	'0/4
EPPK1	SCN5A	1	0	12	0	2	3	1	Mutually_Exclusive	EPPK1, SCN5A	'0/5
SLC40A1	SCN5A	1	0	13	0	2	2	1	Mutually_Exclusive	SCN5A, SLC40A1	'0/4
SORBS2	SCN5A	1	0	13	0	2	2	1	Mutually_Exclusive	SCN5A, SORBS2	'0/4
SYTL2	SCN5A	1	0	13	0	2	2	1	Mutually_Exclusive	SCN5A, SYTL2	'0/4
TENM1	SCN5A	1	0	13	0	2	2	1	Mutually_Exclusive	SCN5A, TENM1	'0/4
THSD7A	SCN5A	1	0	13	0	2	2	1	Mutually_Exclusive	SCN5A, THSD7A	'0/4
TRPM2	SCN5A	1	0	13	0	2	2	1	Mutually_Exclusive	SCN5A, TRPM2	'0/4
TRRAP	SCN5A	1	0	13	0	2	2	1	Mutually_Exclusive	SCN5A, TRRAP	'0/4
VPS13B	SCN5A	1	0	13	0	2	2	1	Mutually_Exclusive	SCN5A, VPS13B	'0/4
XRCC1	SCN5A	1	0	13	0	2	2	1	Mutually_Exclusive	SCN5A, XRCC1	'0/4
ZZEF1	SCN5A	1	0	13	0	2	2	1	Mutually_Exclusive	SCN5A, ZZEF1	'0/4
NOTCH1	SLC27A4	1	0	11	0	2	4	1	Mutually_Exclusive	NOTCH1, SLC27A4	'0/6
SLC40A1	SLC27A4	1	0	13	0	2	2	1	Mutually_Exclusive	SLC27A4, SLC40A1	'0/4
SORBS2	SLC27A4	1	0	13	0	2	2	1	Mutually_Exclusive	SLC27A4, SORBS2	'0/4
SYTL2	SLC27A4	1	0	13	0	2	2	1	Mutually_Exclusive	SLC27A4, SYTL2	'0/4
TASOR2	SLC27A4	1	0	13	0	2	2	1	Mutually_Exclusive	SLC27A4, TASOR2	'0/4
TENM1	SLC27A4	1	0	13	0	2	2	1	Mutually_Exclusive	SLC27A4, TENM1	'0/4
THSD7A	SLC27A4	1	0	13	0	2	2	1	Mutually_Exclusive	SLC27A4, THSD7A	'0/4
TRPM2	SLC27A4	1	0	13	0	2	2	1	Mutually_Exclusive	SLC27A4, TRPM2	'0/4
TRRAP	SLC27A4	1	0	13	0	2	2	1	Mutually_Exclusive	SLC27A4, TRRAP	'0/4
VPS13B	SLC27A4	1	0	13	0	2	2	1	Mutually_Exclusive	SLC27A4, VPS13B	'0/4
XRCC1	SLC27A4	1	0	13	0	2	2	1	Mutually_Exclusive	SLC27A4, XRCC1	'0/4
ZNF707	SLC27A4	1	0	13	0	2	2	1	Mutually_Exclusive	SLC27A4, ZNF707	'0/4
ZZEF1	SLC27A4	1	0	13	0	2	2	1	Mutually_Exclusive	SLC27A4, ZZEF1	'0/4
EPPK1	SLC40A1	1	0	12	0	2	3	1	Mutually_Exclusive	EPPK1, SLC40A1	'0/5
MUC3A	SLC40A1	1	0	12	0	2	3	1	Mutually_Exclusive	MUC3A, SLC40A1	'0/5
SORBS2	SLC40A1	1	0	13	0	2	2	1	Mutually_Exclusive	SLC40A1, SORBS2	'0/4
SYTL2	SLC40A1	1	0	13	0	2	2	1	Mutually_Exclusive	SLC40A1, SYTL2	'0/4
TASOR2	SLC40A1	1	0	13	0	2	2	1	Mutually_Exclusive	SLC40A1, TASOR2	'0/4
TENM1	SLC40A1	1	0	13	0	2	2	1	Mutually_Exclusive	SLC40A1, TENM1	'0/4
THSD7A	SLC40A1	1	0	13	0	2	2	1	Mutually_Exclusive	SLC40A1, THSD7A	'0/4
TMCO3	SLC40A1	1	0	13	0	2	2	1	Mutually_Exclusive	SLC40A1, TMCO3	'0/4
TRPM2	SLC40A1	1	0	13	0	2	2	1	Mutually_Exclusive	SLC40A1, TRPM2	'0/4
TRRAP	SLC40A1	1	0	13	0	2	2	1	Mutually_Exclusive	SLC40A1, TRRAP	'0/4
USP24	SLC40A1	1	0	13	0	2	2	1	Mutually_Exclusive	SLC40A1, USP24	'0/4
VPS13B	SLC40A1	1	0	13	0	2	2	1	Mutually_Exclusive	SLC40A1, VPS13B	'0/4
XRCC1	SLC40A1	1	0	13	0	2	2	1	Mutually_Exclusive	SLC40A1, XRCC1	'0/4
ZNF707	SLC40A1	1	0	13	0	2	2	1	Mutually_Exclusive	SLC40A1, ZNF707	'0/4
ZZEF1	SLC40A1	1	0	13	0	2	2	1	Mutually_Exclusive	SLC40A1, ZZEF1	'0/4
EPPK1	SORBS2	1	0	12	0	2	3	1	Mutually_Exclusive	EPPK1, SORBS2	'0/5
MUC3A	SORBS2	1	0	12	0	2	3	1	Mutually_Exclusive	MUC3A, SORBS2	'0/5
SYTL2	SORBS2	1	0	13	0	2	2	1	Mutually_Exclusive	SORBS2, SYTL2	'0/4
TASOR2	SORBS2	1	0	13	0	2	2	1	Mutually_Exclusive	SORBS2, TASOR2	'0/4
USP24	SORBS2	1	0	13	0	2	2	1	Mutually_Exclusive	SORBS2, USP24	'0/4
ZNF707	SORBS2	1	0	13	0	2	2	1	Mutually_Exclusive	SORBS2, ZNF707	'0/4
NOTCH1	SYTL2	1	0	11	0	2	4	1	Mutually_Exclusive	NOTCH1, SYTL2	'0/6
EPPK1	SYTL2	1	0	12	0	2	3	1	Mutually_Exclusive	EPPK1, SYTL2	'0/5
MUC3A	SYTL2	1	0	12	0	2	3	1	Mutually_Exclusive	MUC3A, SYTL2	'0/5
TTN	SYTL2	1	0	12	0	2	3	1	Mutually_Exclusive	SYTL2, TTN	'0/5
TASOR2	SYTL2	1	0	13	0	2	2	1	Mutually_Exclusive	SYTL2, TASOR2	'0/4
TMCO3	SYTL2	1	0	13	0	2	2	1	Mutually_Exclusive	SYTL2, TMCO3	'0/4
TRPM2	SYTL2	1	0	13	0	2	2	1	Mutually_Exclusive	SYTL2, TRPM2	'0/4
TRRAP	SYTL2	1	0	13	0	2	2	1	Mutually_Exclusive	SYTL2, TRRAP	'0/4
USP24	SYTL2	1	0	13	0	2	2	1	Mutually_Exclusive	SYTL2, USP24	'0/4
VPS13B	SYTL2	1	0	13	0	2	2	1	Mutually_Exclusive	SYTL2, VPS13B	'0/4
XRCC1	SYTL2	1	0	13	0	2	2	1	Mutually_Exclusive	SYTL2, XRCC1	'0/4
ZNF707	SYTL2	1	0	13	0	2	2	1	Mutually_Exclusive	SYTL2, ZNF707	'0/4
ZZEF1	SYTL2	1	0	13	0	2	2	1	Mutually_Exclusive	SYTL2, ZZEF1	'0/4
EPPK1	TASOR2	1	0	12	0	2	3	1	Mutually_Exclusive	EPPK1, TASOR2	'0/5
MUC3A	TASOR2	1	0	12	0	2	3	1	Mutually_Exclusive	MUC3A, TASOR2	'0/5
TTN	TASOR2	1	0	12	0	2	3	1	Mutually_Exclusive	TASOR2, TTN	'0/5
TENM1	TASOR2	1	0	13	0	2	2	1	Mutually_Exclusive	TASOR2, TENM1	'0/4
THSD7A	TASOR2	1	0	13	0	2	2	1	Mutually_Exclusive	TASOR2, THSD7A	'0/4
TMCO3	TASOR2	1	0	13	0	2	2	1	Mutually_Exclusive	TASOR2, TMCO3	'0/4
TRPM2	TASOR2	1	0	13	0	2	2	1	Mutually_Exclusive	TASOR2, TRPM2	'0/4
TRRAP	TASOR2	1	0	13	0	2	2	1	Mutually_Exclusive	TASOR2, TRRAP	'0/4
USP24	TASOR2	1	0	13	0	2	2	1	Mutually_Exclusive	TASOR2, USP24	'0/4
VPS13B	TASOR2	1	0	13	0	2	2	1	Mutually_Exclusive	TASOR2, VPS13B	'0/4
XRCC1	TASOR2	1	0	13	0	2	2	1	Mutually_Exclusive	TASOR2, XRCC1	'0/4
ZZEF1	TASOR2	1	0	13	0	2	2	1	Mutually_Exclusive	TASOR2, ZZEF1	'0/4
EPPK1	TENM1	1	0	12	0	2	3	1	Mutually_Exclusive	EPPK1, TENM1	'0/5
MUC3A	TENM1	1	0	12	0	2	3	1	Mutually_Exclusive	MUC3A, TENM1	'0/5
USP24	TENM1	1	0	13	0	2	2	1	Mutually_Exclusive	TENM1, USP24	'0/4
ZNF707	TENM1	1	0	13	0	2	2	1	Mutually_Exclusive	TENM1, ZNF707	'0/4
EPPK1	THSD7A	1	0	12	0	2	3	1	Mutually_Exclusive	EPPK1, THSD7A	'0/5
MUC3A	THSD7A	1	0	12	0	2	3	1	Mutually_Exclusive	MUC3A, THSD7A	'0/5
USP24	THSD7A	1	0	13	0	2	2	1	Mutually_Exclusive	THSD7A, USP24	'0/4
ZNF707	THSD7A	1	0	13	0	2	2	1	Mutually_Exclusive	THSD7A, ZNF707	'0/4
EPPK1	TMCO3	1	0	12	0	2	3	1	Mutually_Exclusive	EPPK1, TMCO3	'0/5
ZNF707	TMCO3	1	0	13	0	2	2	1	Mutually_Exclusive	TMCO3, ZNF707	'0/4
EPPK1	TRPM2	1	0	12	0	2	3	1	Mutually_Exclusive	EPPK1, TRPM2	'0/5
USP24	TRPM2	1	0	13	0	2	2	1	Mutually_Exclusive	TRPM2, USP24	'0/4
ZNF707	TRPM2	1	0	13	0	2	2	1	Mutually_Exclusive	TRPM2, ZNF707	'0/4
EPPK1	TRRAP	1	0	12	0	2	3	1	Mutually_Exclusive	EPPK1, TRRAP	'0/5
USP24	TRRAP	1	0	13	0	2	2	1	Mutually_Exclusive	TRRAP, USP24	'0/4
ZNF707	TRRAP	1	0	13	0	2	2	1	Mutually_Exclusive	TRRAP, ZNF707	'0/4
NOTCH1	USP24	1	0	11	0	2	4	1	Mutually_Exclusive	NOTCH1, USP24	'0/6
EPPK1	USP24	1	0	12	0	2	3	1	Mutually_Exclusive	EPPK1, USP24	'0/5
VPS13B	USP24	1	0	13	0	2	2	1	Mutually_Exclusive	USP24, VPS13B	'0/4
XRCC1	USP24	1	0	13	0	2	2	1	Mutually_Exclusive	USP24, XRCC1	'0/4
ZNF707	USP24	1	0	13	0	2	2	1	Mutually_Exclusive	USP24, ZNF707	'0/4
ZZEF1	USP24	1	0	13	0	2	2	1	Mutually_Exclusive	USP24, ZZEF1	'0/4
MUC3A	VPS13B	1	0	12	0	2	3	1	Mutually_Exclusive	MUC3A, VPS13B	'0/5
ZNF707	VPS13B	1	0	13	0	2	2	1	Mutually_Exclusive	VPS13B, ZNF707	'0/4
EPPK1	XRCC1	1	0	12	0	2	3	1	Mutually_Exclusive	EPPK1, XRCC1	'0/5
MUC3A	XRCC1	1	0	12	0	2	3	1	Mutually_Exclusive	MUC3A, XRCC1	'0/5
ZNF707	XRCC1	1	0	13	0	2	2	1	Mutually_Exclusive	XRCC1, ZNF707	'0/4
EPPK1	ZNF707	1	0	12	0	2	3	1	Mutually_Exclusive	EPPK1, ZNF707	'0/5
MUC3A	ZNF707	1	0	12	0	2	3	1	Mutually_Exclusive	MUC3A, ZNF707	'0/5
TTN	ZNF707	1	0	12	0	2	3	1	Mutually_Exclusive	TTN, ZNF707	'0/5
EPPK1	ZZEF1	1	0	12	0	2	3	1	Mutually_Exclusive	EPPK1, ZZEF1	'0/5
MUC3A	ZZEF1	1	0	12	0	2	3	1	Mutually_Exclusive	MUC3A, ZZEF1	'0/5
EPPK1	NOTCH1	1	1.76214	11	1	3	2	1	Co_Occurence	EPPK1, NOTCH1	'1/5
TTN	NOTCH1	1	1.76214	11	1	3	2	1	Co_Occurence	NOTCH1, TTN	'1/5
MUC3A	EPPK1	1	0	11	0	3	3	1	Mutually_Exclusive	EPPK1, MUC3A	'0/6
TTN	EPPK1	1	0	11	0	3	3	1	Mutually_Exclusive	EPPK1, TTN	'0/6

[truncated: 33 more sheets: Fig. 3B, Fig. 3C, Fig. 3D, Fig. 4A, Fig. 4B, Fig. 4D, E, Fig. 5A-AA, Fig. 5A-WH, Fig. 5B, Fig. 5C-AA, Fig. 5C-WH, Fig. 5D, Fig. 5E, Fig. 5F, Fig. 5G-a, Fig. 5G-b, Fig. 6A, Fig. 6B, Fig. 6C, Fig. 6D …]
